# Supplementary material for: Efficient Derivation and Transcriptional Characterization of Mouse Extra‐Embryonic Endoderm Stem Cell Lines Generated by Somatic Cell Nuclear Transfer
Source: Stem Cells Int. 2026 Jun 24;2026:1968738. doi: 10.1155/sci/1968738 (PMC13291796; doi:10.1155/sci/1968738)
Supplement: Supplementary file 1 — Supporting Information Additional file 1: NanoString data processing and differential expression analysis results (Table S1–S6). Table S1: Raw NanoString counts of FD‐XEN and NT‐XEN cell lines. Table S2: Background‐subtracted raw NanoString counts of FD‐XEN and NT‐XEN samples. Table S3: Quality control metrics of positive controls for NanoString analysis. Table S4: Housekeeping gene normalization metrics for NanoString analysis. Table S5: Normalized NanoString counts of FD‐XEN and NT‐XEN samples. Table S6: DEG analysis result of NT‐XENs vs. FD‐XENs based on the NanoString assay data. [file SCI-2026-1968738-s001.xlsx]

## Sheet: Table S1
Table S1. Raw NanoString counts of FD-XEN and NT-XEN cell lines.
Code Class	Name	Accession	FD-XEN-1	FD-XEN-2	FD-XEN-3	FD-XEN-4	NT-XEN-1	NT-XEN-2	NT-XEN-3	NT-XEN-4	NT-XEN-5	NT-XEN-6
Positive	POS_A(128)	ERCC_00117.1	25777	26329	29870	32242	28991	27986	26265	26473	29339	30275
Positive	POS_B(32)	ERCC_00112.1	10097	10745	11937	12875	11659	11409	10512	10662	11842	12189
Positive	POS_C(8)	ERCC_00002.1	3253	3353	3607	3868	3686	3337	3209	3268	3551	3575
Positive	POS_D(2)	ERCC_00092.1	685	700	800	846	744	719	708	751	828	800
Positive	POS_E(0.5)	ERCC_00035.1	121	136	144	133	152	135	137	124	149	139
Positive	POS_F(0.125)	ERCC_00034.1	69	87	57	61	52	70	60	64	76	60
Negative	NEG_A(0)	ERCC_00096.1	20	35	16	19	20	25	15	25	25	11
Negative	NEG_B(0)	ERCC_00041.1	7	16	11	14	9	9	6	16	10	4
Negative	NEG_C(0)	ERCC_00019.1	14	31	12	22	27	10	18	28	19	15
Negative	NEG_D(0)	ERCC_00076.1	6	30	10	8	18	8	13	24	17	13
Negative	NEG_E(0)	ERCC_00098.1	25	44	31	23	25	33	30	32	44	12
Negative	NEG_F(0)	ERCC_00126.1	40	82	37	37	63	41	46	56	63	26
Negative	NEG_G(0)	ERCC_00144.1	8	8	7	8	9	9	8	6	10	6
Negative	NEG_H(0)	ERCC_00154.1	5	10	4	4	16	7	5	8	11	5
Control	Actb	NM_007393.3	73727	199943	67312	60795	103967	92013	79257	94890	124440	74631
Control	Gapdh	NM_008084.1	24518	37778	20280	10779	21565	22553	14775	23375	25221	12598
Endogenous	1110001M07Rik	AK003247.1	66	116	56	47	35	56	45	80	90	50
Endogenous	Acvr1	NM_007394.3	847	1416	585	541	880	955	786	1089	1241	655
Endogenous	Afp	NM_007423.4	27	38	21	16	24	28	22	21	41	16
Endogenous	Amn	NM_033603.2	17	16	15	11	15	12	13	20	22	3
Endogenous	Ampd3	NM_001276301.1	20	76	17	22	18	23	25	35	35	66
Endogenous	Apoe	NM_009696.2	194	1297	229	225	367	301	420	466	453	4815
Endogenous	Arnt	NM_001037737.2	496	894	370	299	396	537	353	598	683	352
Endogenous	Ascl2 (Mash2)	NM_008554.2	3	19	7	5	12	8	7	10	16	13
Endogenous	Asz1	NM_023729.3	14	42	8	5	11	7	6	12	11	5
Endogenous	Atp6v0a1	NM_001243050.1	785	1571	768	691	673	553	859	1146	763	944
Endogenous	Axl	NM_009465.4	265	2771	267	293	596	538	521	390	769	1332
Endogenous	Blimp1	NM_007548.3	49	81	33	26	35	34	21	64	63	27
Endogenous	Bmi1	NM_007552.4	188	569	212	245	307	187	275	270	306	175
Endogenous	Bmpr1a	NM_009758.4	3797	6079	2538	1774	3631	3047	2006	3995	4025	2035
Endogenous	Brachyury	NM_009309.2	24	43	20	18	21	26	16	30	39	16
Endogenous	Cardiac Troponin (Tnnt2)	NM_001130174.1	33	562	203	209	238	281	62	172	197	62
Endogenous	Cdh1	NM_009864.2	40	126	35	25	22	10	21	48	19	89
Endogenous	Cdkn1a	NM_007669.4	5776	13937	3763	3252	5515	6217	3872	6133	9632	4308
Endogenous	Cdkn1c	NM_009876.3	126	563	112	77	115	143	182	169	202	106
Endogenous	Cdkn2a	NM_001040654.1	394	1150	315	246	392	594	440	337	620	373
Endogenous	Cdx2	NM_007673.3	20	70	21	22	39	33	21	48	42	29
Endogenous	Cer1	NM_009887.2	44	78	28	34	42	40	38	60	61	25
Endogenous	cFos (Fos)	NM_010234.2	1427	823	878	435	1009	2043	162	2961	1061	680
Endogenous	Chd1	NM_007690.2	702	1249	596	440	708	747	566	982	968	457
Endogenous	Cited1 (Msg1)	NM_007709.4	820	4038	575	490	447	606	1119	1216	1214	464
Endogenous	c-Kit	NM_001122733.1	1548	4118	1888	1964	2460	2248	2423	3428	2495	1746
Endogenous	Col18a1	NM_001109991.1	131	624	124	110	207	177	163	168	317	319
Endogenous	Col4a1	NM_009931.2	32654	40564	20935	12001	22320	23710	3340	31505	9012	23327
Endogenous	Cripto (Cfc1)	NM_007685.2	18	23	9	13	24	22	81	34	24	8
Endogenous	Cubn	NM_001081084.2	1045	1272	1208	604	590	1002	1303	3077	646	1690
Endogenous	Dab2	NM_023118.2	603	2134	793	659	877	797	835	1164	1277	895
Endogenous	Dazl deleted in azoospermia-like	NM_010021.4	55	147	78	66	95	64	70	121	99	63
Endogenous	Dcn	NM_001190451.1	419	8564	557	939	1063	1038	3025	1208	1878	1212
Endogenous	Dio3	NM_172119.2	20	59	19	14	27	20	23	38	49	12
Endogenous	Dkk1	NM_010051.3	149	328	197	78	95	169	104	212	265	72
Endogenous	Dlk1	NM_010052.4	283	1210	357	301	356	516	693	550	915	147
Endogenous	Dlx3	NM_010055.3	19	48	30	20	33	17	13	30	27	8
Endogenous	Dnmt1	NM_010066.3	815	1480	769	616	959	991	699	1247	1396	502
Endogenous	Dnmt3l	NM_001081695.2	13	46	20	9	13	11	11	25	19	10
Endogenous	Dppa2	NM_028615.1	31	45	42	26	62	42	24	75	54	50
Endogenous	Dppa4	NM_001018002.1	22	43	22	22	35	24	19	38	45	12
Endogenous	Dppa5/Esg1	NM_025274.3	23	73	23	27	36	28	43	41	38	66
Endogenous	Dpys	NM_001164466.1	29	48	28	20	26	20	18	27	41	11
Endogenous	Egfr	NM_007912.4	107	1192	135	105	265	192	215	170	306	355
Endogenous	Elf1	NM_007920.3	857	1260	530	389	655	722	531	1030	937	393
Endogenous	Elf5	NM_010125.3	33	56	22	18	20	24	16	23	36	20
Endogenous	Emp2	NM_007929.2	3752	6678	2612	1494	2139	3819	1979	3918	4920	1218
Endogenous	Eomes	NM_010136.2	34	66	29	17	26	29	32	57	49	12
Endogenous	EpCAM	NM_008532.2	885	1657	715	500	1456	809	764	857	1491	273
Endogenous	Eras	NM_181548.2	14	41	21	12	16	13	10	26	27	4
Endogenous	Erk2	NM_011949.3	3897	8687	3395	3139	4873	4296	3843	5105	5990	3067
Endogenous	Erv4/MuERV-L	AJ230113.1	947	2115	817	694	861	833	1043	1299	1014	878
Endogenous	Esrrb/ERRb	NM_011934.3	26	53	24	24	38	30	27	38	44	19
Endogenous	Esx1	NM_007957.2	19	32	14	12	7	17	14	17	19	10
Endogenous	Ets2	NM_011809.2	395	1027	405	271	405	530	463	593	700	352
Endogenous	Etv6	NM_007961.3	407	991	403	312	529	406	332	543	536	323
Endogenous	Fbxo15	NM_015798.3	4896	4656	3700	2641	3452	4057	3296	5704	5397	1141
Endogenous	FGF4	NM_010202.5	16	47	15	20	17	24	13	34	27	9
Endogenous	FGF5	NM_001277268.1	40	81	36	28	55	55	25	45	73	24
Endogenous	Fgfr2	NM_010207.2	38	567	63	49	82	78	111	141	125	74
Endogenous	Fosl1 (Fra1)	NM_010235.2	126	230	90	45	116	179	89	165	208	100
Endogenous	Foxa2	NM_010446.1	2199	2043	1923	760	1141	2632	1016	3532	3302	613
Endogenous	FoxD3	NM_010425.3	7	20	5	1	9	9	8	15	24	8
Endogenous	Foxq1 forkhead box Q1	NM_008239.4	1485	2941	1282	646	1111	1418	283	1563	2290	724
Endogenous	Fst	NM_008046.1	6017	21280	7385	11454	16823	8443	14660	14192	13231	5346
Endogenous	Furin	NM_011046.2	1315	3901	1051	1222	1820	1579	1681	2651	2538	1338
Endogenous	Fxyd3	NM_008557.2	2169	4409	1524	603	2235	2002	1624	2936	3115	1341
Endogenous	Fzd5	NM_001042659.1	53	280	63	26	44	89	51	101	132	65
Endogenous	G9a (Ehmt2)	NM_001286573.1	813	1331	571	497	753	633	574	829	949	365
Endogenous	Gab1	NM_001301298.1	1025	1065	515	673	726	358	394	1949	1512	1162
Endogenous	Gata2	NM_008090.4	23	101	31	22	33	28	23	34	42	41
Endogenous	Gata3	NM_008091.3	161	298	101	58	124	113	53	123	158	63
Endogenous	Gata4	NM_008092.3	8101	12960	6697	5786	10675	8238	7309	12133	11163	3284
Endogenous	Gata6	NM_010258.3	8869	12713	11303	6478	10044	14060	9096	18389	17055	4027
Endogenous	Gatm	NM_025961.5	13	46	8	12	12	15	13	18	30	207
Endogenous	Gcm1	NM_008103.3	22	43	24	12	19	16	13	25	21	8
Endogenous	Gfi1b	NM_008114.3	12	35	22	18	18	14	14	20	15	8
Endogenous	GFP	NC_011521.1	13	30	7	10	13	14	13	12	20	8
Endogenous	Gjb2 (Cx26)	NM_008125.2	34	279	24	31	48	68	59	42	73	53
Endogenous	Gjb5	NM_010291.3	19	43	29	21	34	28	33	27	34	11
Endogenous	Gli2	NM_001081125.1	21	86	25	25	41	22	23	39	24	28
Endogenous	Glp (Ehmt1)	NM_001109686.2	235	485	197	202	294	273	225	297	342	191
Endogenous	Gtl2	BC028971.1	106	154	36	47	35	32	31	51	54	32
Endogenous	H13	NM_001159553.1	2065	5268	1776	1743	1873	2709	1390	2660	3002	1922
Endogenous	Hand1	NM_008213.2	23	53	24	24	26	26	19	40	30	9
Endogenous	Hdac1	NM_008228.2	1103	3077	1461	1248	1763	1378	1562	1818	2190	905
Endogenous	Hey2	NM_013904.1	87	160	96	70	52	74	71	160	111	55
Endogenous	Hgf	NM_010427.5	55	323	42	61	111	73	77	88	128	41
Endogenous	Hhex	NM_008245.2	31	86	42	32	38	44	28	33	37	42
Endogenous	Hnf1b/Tcf2	NM_009330.2	369	1018	450	409	681	510	537	858	552	261
Endogenous	Hnf4a (Hnf4)	NM_008261.2	56	128	63	41	72	57	51	84	75	50
Endogenous	Homeobox-containing gene Nkx2.5	NM_008700.2	28	62	17	15	32	31	28	30	30	23
Endogenous	Hoxa1	NM_010449.4	85	126	48	39	86	40	56	77	61	70
Endogenous	Hsp90ab1 (HSP90beta)	NM_008302.3	26048	55913	21379	21664	36897	28627	27974	33530	38484	15252
Endogenous	Htra3	NM_001042615.2	14	17	10	5	16	17	12	11	21	14
Endogenous	Id1	NM_010495.2	430	1681	685	613	1064	1051	680	1168	1381	737
Endogenous	Id2	NM_010496.3	923	1854	1035	938	1130	1143	1634	1777	1590	1647
Endogenous	Id3	NM_008321.2	126	1176	240	295	528	368	404	364	460	458
Endogenous	Igf2	NM_001122736.1	845	9422	1034	928	2154	1681	1716	1601	2393	1918
Endogenous	Igf2r	NM_010515.1	1827	6070	1865	1674	2132	2900	1810	3235	903	3642
Endogenous	Igfbp2	NM_008342.3	36	888	61	46	73	95	197	73	116	274
Endogenous	Igfbp6	NM_008344.3	70	579	75	80	134	139	144	136	185	159
Endogenous	Ihh	NM_010544.2	67	418	82	72	70	76	131	139	92	69
Endogenous	Junb	NM_008416.1	2935	2452	1616	865	1241	2626	843	2934	3791	1146
Endogenous	Kcnq1	NM_008434.2	32	74	18	32	41	41	28	50	55	28
Endogenous	Khdc3/Ecat1	NM_025890.3	10	30	12	5	10	13	5	14	19	12
Endogenous	Klf2	NM_008452.2	113	122	87	33	49	121	63	212	215	85
Endogenous	Klf4	NM_010637.3	5962	11147	6109	5088	7053	8136	7877	11222	10712	3206
Endogenous	Klf5	NM_009769.4	8707	7697	5546	3616	6952	7340	4533	9336	8868	2311
Endogenous	Klra7	NM_001110323.1	29	40	17	16	23	24	26	29	21	14
Endogenous	Krt18	NM_010664.1	5431	3652	2717	1489	2049	1994	1467	3040	4111	1407
Endogenous	Krt19	NM_008471.2	2528	5893	566	522	423	2982	169	1605	2952	329
Endogenous	Krt8	NM_031170.2	10837	15844	8116	6654	8150	8177	7854	9584	13772	3619
Endogenous	Lama1	NM_008480.2	59568	129237	54293	63512	81809	72732	68979	91192	100840	50356
Endogenous	Lamb1	NM_008482.2	75099	135972	61143	60721	82588	82758	67952	101897	110073	43207
Endogenous	Lcp1	NM_001247984.1	119	321	46	43	71	80	88	101	68	1007
Endogenous	Lfitm3	AY082484.1	511	7392	703	704	1257	1475	1672	1009	1855	2463
Endogenous	Lin28a	NM_145833.1	2102	1402	1374	855	1217	1185	914	1348	1319	473
Endogenous	Lin28b	NM_001031772.2	53	113	37	53	69	53	45	55	70	41
Endogenous	Lmnb1	NM_010721.2	3248	4204	3267	2166	3365	2990	2075	3919	3996	1382
Endogenous	Magea1	NM_020015.2	50	222	21	35	31	28	30	31	88	12
Endogenous	Magea6	NM_020019.3	12	20	7	18	19	4	8	26	17	13
Endogenous	Map2 (MAP2ab)	NM_008632.2	14	64	18	13	19	15	14	26	34	15
Endogenous	Map2k1	NM_008927.3	1746	3929	1587	1430	2150	2106	1878	2277	2957	1477
Endogenous	Map2k2 (p38alpha)	NM_023138.4	1125	3440	1288	1227	1670	1519	1435	1890	2091	946
Endogenous	Mdfi (I-mfa)	NM_001109973.2	195	340	134	134	179	170	217	193	228	37
Endogenous	Mdm2	NM_010786.4	5260	7938	3498	1903	3405	4856	2526	5197	6905	2926
Endogenous	Meg1/Grb10	NM_010345.4	219	2747	233	1794	535	1396	383	2169	1126	1049
Endogenous	Met	NM_008591.1	21	153	20	19	37	32	21	33	42	34
Endogenous	Moesin	NM_010833.2	1141	5582	987	1196	2034	1792	1530	1302	2532	3287
Endogenous	Myh6	NM_010856.2	49	94	26	37	52	32	42	58	74	30
Endogenous	Mylf	NM_001113387.1	48	104	30	33	47	62	44	72	88	33
Endogenous	Nanog	NM_028016.2	12	15	12	13	16	11	14	25	19	19
Endogenous	Ndn	NM_010882.3	369	3485	479	609	1132	937	557	604	808	867
Endogenous	Nestin	NM_016701.3	1114	1316	412	400	685	710	334	542	1118	421
Endogenous	Nnat	NM_010923.2	25	144	17	19	50	27	15	26	34	61
Endogenous	Nodal	NM_013611.4	44	98	29	37	62	50	39	65	68	23
Endogenous	Nr0b1/Dax1	NM_007430.4	22	46	20	8	15	20	13	23	30	8
Endogenous	Olig3	NM_053008.2	28	51	22	25	34	26	18	36	37	9
Endogenous	Otx2	NM_144841.3	34	101	32	25	62	52	45	61	95	38
Endogenous	Pax6	NM_001244198.1	15	31	23	8	28	13	6	21	21	6
Endogenous	Pbx1	NM_008783.2	78	642	128	109	185	134	130	207	219	184
Endogenous	Pde2a	NM_001143848.1	72	133	51	47	71	111	64	137	112	51
Endogenous	Pdgfra	NM_011058.2	2514	6888	3096	3334	3389	3337	4327	5485	4490	1354
Endogenous	Pdgfrb	NM_008809.1	52	668	57	62	144	108	138	93	138	160
Endogenous	Pdx1	NM_008814.3	29	50	17	23	36	27	38	47	44	13
Endogenous	Pecam1	NM_008816.2	41	111	47	65	32	30	25	52	66	24
Endogenous	Peg1	NM_008590.1	64	1328	106	79	91	68	67	108	102	134
Endogenous	Peg12	NM_013788.2	91	212	92	89	144	165	161	159	170	58
Endogenous	Pgk1	NM_008828.2	42668	53447	32983	23697	35980	46853	30306	52877	58815	19502
Endogenous	Phlda2	NM_009434.2	103	22	31	13	12	20	12	39	33	5
Endogenous	Pl2	NM_008865.3	33	52	19	21	31	36	36	32	35	10
Endogenous	Placental specific protein 1	NM_019538.4	28	45	14	17	21	17	7	30	17	14
Endogenous	Plagl1	NM_009538.2	446	2355	1045	414	603	482	233	665	1106	1101
Endogenous	Plat	NM_008872.1	2481	8248	2544	3517	6059	3401	5966	4327	5821	2519
Endogenous	Plau	NM_008873.2	141	1419	101	134	247	217	236	152	319	848
Endogenous	Plet1	NM_029639.2	47	107	46	44	33	44	22	91	64	33
Endogenous	Pon3	NM_173006.1	65	791	67	68	143	130	113	96	163	291
Endogenous	Pou5f1/Oct4	NM_013633.2	11	32	19	12	22	8	16	20	21	9
Endogenous	Pparg	NM_001127330.1	235	552	108	72	159	217	97	147	159	173
Endogenous	Prdm14	NM_001081209.2	16	17	17	10	15	17	9	20	21	14
Endogenous	Prdm16	NM_027504.3	21	47	32	22	39	34	22	39	43	24
Endogenous	Prdm5	NM_027547.2	39	458	50	50	89	75	75	89	118	122
Endogenous	Prlpb	NM_011166.2	52	92	41	40	70	62	46	65	79	34
Endogenous	Psx1/Rhox6	NM_008955.1	35	913	16	14	29	51	21	60	186	16
Endogenous	Pten	NM_008960.2	1147	3900	1210	1111	1588	1599	1341	1782	1969	1127
Endogenous	Pth1r	NM_001083936.1	6499	24136	8168	9275	14318	8952	19470	14670	13277	6575
Endogenous	Pum1	NM_030723.2	1958	4569	1564	1295	1968	1900	1772	2581	2845	1409
Endogenous	Rbp1	NM_011254.5	30	63	22	16	27	26	22	26	46	28
Endogenous	Rhox5	NM_008818.2	2337	5503	2291	1869	1116	252	2091	3728	4709	1873
Endogenous	Rian	AB063319.1	89	88	15	28	14	23	25	33	26	38
Endogenous	Rif1	NM_175238.5	854	1568	757	680	1171	834	774	1203	1255	577
Endogenous	Runx1	NM_001111021.1	334	1031	462	323	569	653	273	827	744	555
Endogenous	Sall4	NM_201395.2	2482	3548	2310	2394	3522	2220	3288	3295	3086	1211
Endogenous	Sfmbt2	NM_001198808.1	948	1897	697	351	699	961	824	1385	1132	265
Endogenous	Sgk2	NM_001291152.1	18	19	10	11	14	15	7	8	10	4
Endogenous	Slc22a3	NM_011395.2	40	63	31	25	28	49	32	38	44	18
Endogenous	Smooth muscle myosin heavy chain (Smmhc)	NM_001161775.1	25	214	18	16	47	30	35	37	48	91
Endogenous	Snai1	NM_011427.2	574	1432	644	753	1021	709	1581	1052	1020	553
Endogenous	Snai2	NM_011415.2	88	1421	132	154	390	241	313	202	370	488
Endogenous	Snai3	NM_013914.2	11	26	7	5	11	14	7	15	13	8
Endogenous	Sox1	NM_009233.3	9	15	9	10	11	12	8	10	16	8
Endogenous	Sox10	XM_128139.6	20	33	19	13	13	22	17	27	25	16
Endogenous	Sox17	NM_011441.4	2123	3349	2107	1553	1959	2683	1785	2944	4099	847
Endogenous	Sox2	NM_011443.3	7	40	13	11	26	14	11	19	20	17
Endogenous	Sox7	NM_011446.1	1037	2181	929	1662	3724	825	3874	1611	1039	966
Endogenous	Sparc	NM_009242.4	117366	234277	91213	88946	111433	131415	118851	158541	184569	62861
Endogenous	Stella	AY082485.1	13	32	7	11	19	16	5	16	27	7
Endogenous	Stra6	NM_001162475.1	734	1387	743	300	1085	919	1222	784	1380	287
Endogenous	Stra8	NM_009292.1	12	53	21	17	23	28	11	29	37	11
Endogenous	Suv420h1	NM_001167886.1	552	973	541	284	404	592	425	989	767	261
Endogenous	Syne2	XM_990742.1	17	68	15	13	16	11	7	18	19	47
Endogenous	Tbx3	NM_198052.1	710	1956	1104	812	1590	1182	805	1667	1671	551
Endogenous	Tcf15	NM_009328.2	46	47	25	40	77	51	26	55	50	19
Endogenous	Tcf3	NM_001164147.1	90	210	72	49	125	86	63	104	134	79
Endogenous	Tead4	NM_001080979.1	209	256	160	83	191	168	108	174	229	104
Endogenous	Tet1	NM_027384.1	124	189	82	83	81	79	105	101	135	65
Endogenous	Tet2	NM_001040400.2	91	133	46	68	79	88	65	109	123	53
Endogenous	Tet3	NM_183138.2	208	573	189	119	241	185	132	269	222	180
Endogenous	Tfap2c	NM_001159696.1	14	23	8	5	9	11	11	6	11	4
Endogenous	Tfeb	NM_001161723.1	201	445	198	155	183	196	184	299	270	136
Endogenous	Tfpi2	NM_009364.3	51	175	35	42	63	61	44	74	67	125
Endogenous	Thbd	NM_009378.3	1996	2536	3158	629	5323	5403	4882	2864	6928	2733
Endogenous	Tpbpa	NM_009411.4	16	31	10	15	9	15	11	18	27	12
Endogenous	Trp53	NM_011640.1	281	734	206	227	381	242	280	324	374	236
Endogenous	Tsix	NR_002844.2	16	39	14	24	19	20	15	32	16	3
Endogenous	Ttr	NM_013697.4	86	191	72	74	106	70	69	142	119	55
Endogenous	Ube3a	NM_173010.3	818	2035	697	681	959	946	839	1216	1211	494
Endogenous	Utf1	NM_009482.2	28	55	24	17	28	28	13	32	37	15
Endogenous	Vegfa	NM_009505.4	4148	3491	2352	2430	2176	3430	2005	4132	4654	2087
Endogenous	Vegfr2/FLK1	NM_010612.2	143	305	184	123	119	165	96	305	206	151
Endogenous	WNK lysine deficient protein kinase 3	NM_001271678.1	125	254	155	134	240	182	175	185	257	68
Endogenous	Wt1	NM_144783.2	22	30	9	4	13	9	8	19	14	19
Endogenous	Xist	NR_001463.3	12357	16192	11362	6241	7550	8524	7803	18219	12701	6158
Endogenous	Xlr3b X-linked lymphocyte-regulated 3B	NM_001081643.1	91	673	67	170	80	30	36	33	200	30
Endogenous	Xlr4b X-linked lymphocyte-regulated 4B	NM_001293676.1	39	422	34	27	43	41	21	42	69	34
Endogenous	Xlr5a X-linked lymphocyte-regulated 5A	NM_001045539.2	26	137	22	37	26	23	16	32	30	12
Endogenous	Zfp42/Rex1	NM_009556.3	65	38	18	28	111	24	201	49	513	83
Endogenous	Zfp706	NM_026521.4	5314	18337	5682	5854	9196	7742	7108	10274	11746	4828
Endogenous	Zscan4a	NR_033707.1	13	54	25	17	33	22	16	23	35	9
Endogenous	Zscan4c	NM_001013765.2	10	21	14	10	5	9	9	20	14	9
Endogenous	Zscan4e	NG_034124.1	20	44	19	8	19	13	17	32	19	6

## Sheet: tmp
32203	0.272545	0.989027	1	0.947791
12836	0.211295	1	0.183951	0.200337
3829
807
116
34
15
302619
178
193
119
1402

## Sheet: Table S2
Table S2. Background-subtracted raw NanoString counts of FD-XEN and NT-XEN samples.
Code Class	Name	Accession	FD-XEN-1	FD-XEN-2	FD-XEN-3	FD-XEN-4	NT-XEN-1	NT-XEN-2	NT-XEN-3	NT-XEN-4	NT-XEN-5	NT-XEN-6
Endogenous	1110001M07Rik	AK003247.1	26	36	16	8	1	12	1	24	27	24
Endogenous	Acvr1	NM_007394.3	807	1336	545	502	823	911	740	1033	1178	629
Endogenous	Afp	NM_007423.4	1	1	1	1	1	1	1	1	1	1
Endogenous	Amn	NM_033603.2	1	1	1	1	1	1	1	1	1	1
Endogenous	Ampd3	NM_001276301.1	1	1	1	1	1	1	1	1	1	40
Endogenous	Apoe	NM_009696.2	154	1217	189	186	310	257	374	410	390	4789
Endogenous	Arnt	NM_001037737.2	456	814	330	260	339	493	307	542	620	326
Endogenous	Ascl2 (Mash2)	NM_008554.2	1	1	1	1	1	1	1	1	1	1
Endogenous	Asz1	NM_023729.3	1	1	1	1	1	1	1	1	1	1
Endogenous	Atp6v0a1	NM_001243050.1	745	1491	728	652	616	509	813	1090	700	918
Endogenous	Axl	NM_009465.4	225	2691	227	254	539	494	475	334	706	1306
Endogenous	Blimp1	NM_007548.3	9	1	1	1	1	1	1	8	1	1
Endogenous	Bmi1	NM_007552.4	148	489	172	206	250	143	229	214	243	149
Endogenous	Bmpr1a	NM_009758.4	3757	5999	2498	1735	3574	3003	1960	3939	3962	2009
Endogenous	Brachyury	NM_009309.2	1	1	1	1	1	1	1	1	1	1
Endogenous	Cardiac Troponin (Tnnt2)	NM_001130174.1	1	482	163	170	181	237	16	116	134	36
Endogenous	Cdh1	NM_009864.2	1	46	1	1	1	1	1	1	1	63
Endogenous	Cdkn1a	NM_007669.4	5736	13857	3723	3213	5458	6173	3826	6077	9569	4282
Endogenous	Cdkn1c	NM_009876.3	86	483	72	38	58	99	136	113	139	80
Endogenous	Cdkn2a	NM_001040654.1	354	1070	275	207	335	550	394	281	557	347
Endogenous	Cdx2	NM_007673.3	1	1	1	1	1	1	1	1	1	3
Endogenous	Cer1	NM_009887.2	4	1	1	1	1	1	1	4	1	1
Endogenous	cFos (Fos)	NM_010234.2	1387	743	838	396	952	1999	116	2905	998	654
Endogenous	Chd1	NM_007690.2	662	1169	556	401	651	703	520	926	905	431
Endogenous	Cited1 (Msg1)	NM_007709.4	780	3958	535	451	390	562	1073	1160	1151	438
Endogenous	c-Kit	NM_001122733.1	1508	4038	1848	1925	2403	2204	2377	3372	2432	1720
Endogenous	Col18a1	NM_001109991.1	91	544	84	71	150	133	117	112	254	293
Endogenous	Col4a1	NM_009931.2	32614	40484	20895	11962	22263	23666	3294	31449	8949	23301
Endogenous	Cripto (Cfc1)	NM_007685.2	1	1	1	1	1	1	35	1	1	1
Endogenous	Cubn	NM_001081084.2	1005	1192	1168	565	533	958	1257	3021	583	1664
Endogenous	Dab2	NM_023118.2	563	2054	753	620	820	753	789	1108	1214	869
Endogenous	Dazl deleted in azoospermia-like	NM_010021.4	15	67	38	27	38	20	24	65	36	37
Endogenous	Dcn	NM_001190451.1	379	8484	517	900	1006	994	2979	1152	1815	1186
Endogenous	Dio3	NM_172119.2	1	1	1	1	1	1	1	1	1	1
Endogenous	Dkk1	NM_010051.3	109	248	157	39	38	125	58	156	202	46
Endogenous	Dlk1	NM_010052.4	243	1130	317	262	299	472	647	494	852	121
Endogenous	Dlx3	NM_010055.3	1	1	1	1	1	1	1	1	1	1
Endogenous	Dnmt1	NM_010066.3	775	1400	729	577	902	947	653	1191	1333	476
Endogenous	Dnmt3l	NM_001081695.2	1	1	1	1	1	1	1	1	1	1
Endogenous	Dppa2	NM_028615.1	1	1	2	1	5	1	1	19	1	24
Endogenous	Dppa4	NM_001018002.1	1	1	1	1	1	1	1	1	1	1
Endogenous	Dppa5/Esg1	NM_025274.3	1	1	1	1	1	1	1	1	1	40
Endogenous	Dpys	NM_001164466.1	1	1	1	1	1	1	1	1	1	1
Endogenous	Egfr	NM_007912.4	67	1112	95	66	208	148	169	114	243	329
Endogenous	Elf1	NM_007920.3	817	1180	490	350	598	678	485	974	874	367
Endogenous	Elf5	NM_010125.3	1	1	1	1	1	1	1	1	1	1
Endogenous	Emp2	NM_007929.2	3712	6598	2572	1455	2082	3775	1933	3862	4857	1192
Endogenous	Eomes	NM_010136.2	1	1	1	1	1	1	1	1	1	1
Endogenous	EpCAM	NM_008532.2	845	1577	675	461	1399	765	718	801	1428	247
Endogenous	Eras	NM_181548.2	1	1	1	1	1	1	1	1	1	1
Endogenous	Erk2	NM_011949.3	3857	8607	3355	3100	4816	4252	3797	5049	5927	3041
Endogenous	Erv4/MuERV-L	AJ230113.1	907	2035	777	655	804	789	997	1243	951	852
Endogenous	Esrrb/ERRb	NM_011934.3	1	1	1	1	1	1	1	1	1	1
Endogenous	Esx1	NM_007957.2	1	1	1	1	1	1	1	1	1	1
Endogenous	Ets2	NM_011809.2	355	947	365	232	348	486	417	537	637	326
Endogenous	Etv6	NM_007961.3	367	911	363	273	472	362	286	487	473	297
Endogenous	Fbxo15	NM_015798.3	4856	4576	3660	2602	3395	4013	3250	5648	5334	1115
Endogenous	FGF4	NM_010202.5	1	1	1	1	1	1	1	1	1	1
Endogenous	FGF5	NM_001277268.1	1	1	1	1	1	11	1	1	10	1
Endogenous	Fgfr2	NM_010207.2	1	487	23	10	25	34	65	85	62	48
Endogenous	Fosl1 (Fra1)	NM_010235.2	86	150	50	6	59	135	43	109	145	74
Endogenous	Foxa2	NM_010446.1	2159	1963	1883	721	1084	2588	970	3476	3239	587
Endogenous	FoxD3	NM_010425.3	1	1	1	1	1	1	1	1	1	1
Endogenous	Foxq1 forkhead box Q1	NM_008239.4	1445	2861	1242	607	1054	1374	237	1507	2227	698
Endogenous	Fst	NM_008046.1	5977	21200	7345	11415	16766	8399	14614	14136	13168	5320
Endogenous	Furin	NM_011046.2	1275	3821	1011	1183	1763	1535	1635	2595	2475	1312
Endogenous	Fxyd3	NM_008557.2	2129	4329	1484	564	2178	1958	1578	2880	3052	1315
Endogenous	Fzd5	NM_001042659.1	13	200	23	1	1	45	5	45	69	39
Endogenous	G9a (Ehmt2)	NM_001286573.1	773	1251	531	458	696	589	528	773	886	339
Endogenous	Gab1	NM_001301298.1	985	985	475	634	669	314	348	1893	1449	1136
Endogenous	Gata2	NM_008090.4	1	21	1	1	1	1	1	1	1	15
Endogenous	Gata3	NM_008091.3	121	218	61	19	67	69	7	67	95	37
Endogenous	Gata4	NM_008092.3	8061	12880	6657	5747	10618	8194	7263	12077	11100	3258
Endogenous	Gata6	NM_010258.3	8829	12633	11263	6439	9987	14016	9050	18333	16992	4001
Endogenous	Gatm	NM_025961.5	1	1	1	1	1	1	1	1	1	181
Endogenous	Gcm1	NM_008103.3	1	1	1	1	1	1	1	1	1	1
Endogenous	Gfi1b	NM_008114.3	1	1	1	1	1	1	1	1	1	1
Endogenous	GFP	NC_011521.1	1	1	1	1	1	1	1	1	1	1
Endogenous	Gjb2 (Cx26)	NM_008125.2	1	199	1	1	1	24	13	1	10	27
Endogenous	Gjb5	NM_010291.3	1	1	1	1	1	1	1	1	1	1
Endogenous	Gli2	NM_001081125.1	1	6	1	1	1	1	1	1	1	2
Endogenous	Glp (Ehmt1)	NM_001109686.2	195	405	157	163	237	229	179	241	279	165
Endogenous	Gtl2	BC028971.1	66	74	1	8	1	1	1	1	1	6
Endogenous	H13	NM_001159553.1	2025	5188	1736	1704	1816	2665	1344	2604	2939	1896
Endogenous	Hand1	NM_008213.2	1	1	1	1	1	1	1	1	1	1
Endogenous	Hdac1	NM_008228.2	1063	2997	1421	1209	1706	1334	1516	1762	2127	879
Endogenous	Hey2	NM_013904.1	47	80	56	31	1	30	25	104	48	29
Endogenous	Hgf	NM_010427.5	15	243	2	22	54	29	31	32	65	15
Endogenous	Hhex	NM_008245.2	1	6	2	1	1	1	1	1	1	16
Endogenous	Hnf1b/Tcf2	NM_009330.2	329	938	410	370	624	466	491	802	489	235
Endogenous	Hnf4a (Hnf4)	NM_008261.2	16	48	23	2	15	13	5	28	12	24
Endogenous	Homeobox-containing gene Nkx2.5	NM_008700.2	1	1	1	1	1	1	1	1	1	1
Endogenous	Hoxa1	NM_010449.4	45	46	8	1	29	1	10	21	1	44
Endogenous	Hsp90ab1 (HSP90beta)	NM_008302.3	26008	55833	21339	21625	36840	28583	27928	33474	38421	15226
Endogenous	Htra3	NM_001042615.2	1	1	1	1	1	1	1	1	1	1
Endogenous	Id1	NM_010495.2	390	1601	645	574	1007	1007	634	1112	1318	711
Endogenous	Id2	NM_010496.3	883	1774	995	899	1073	1099	1588	1721	1527	1621
Endogenous	Id3	NM_008321.2	86	1096	200	256	471	324	358	308	397	432
Endogenous	Igf2	NM_001122736.1	805	9342	994	889	2097	1637	1670	1545	2330	1892
Endogenous	Igf2r	NM_010515.1	1787	5990	1825	1635	2075	2856	1764	3179	840	3616
Endogenous	Igfbp2	NM_008342.3	1	808	21	7	16	51	151	17	53	248
Endogenous	Igfbp6	NM_008344.3	30	499	35	41	77	95	98	80	122	133
Endogenous	Ihh	NM_010544.2	27	338	42	33	13	32	85	83	29	43
Endogenous	Junb	NM_008416.1	2895	2372	1576	826	1184	2582	797	2878	3728	1120
Endogenous	Kcnq1	NM_008434.2	1	1	1	1	1	1	1	1	1	2
Endogenous	Khdc3/Ecat1	NM_025890.3	1	1	1	1	1	1	1	1	1	1
Endogenous	Klf2	NM_008452.2	73	42	47	1	1	77	17	156	152	59
Endogenous	Klf4	NM_010637.3	5922	11067	6069	5049	6996	8092	7831	11166	10649	3180
Endogenous	Klf5	NM_009769.4	8667	7617	5506	3577	6895	7296	4487	9280	8805	2285
Endogenous	Klra7	NM_001110323.1	1	1	1	1	1	1	1	1	1	1
Endogenous	Krt18	NM_010664.1	5391	3572	2677	1450	1992	1950	1421	2984	4048	1381
Endogenous	Krt19	NM_008471.2	2488	5813	526	483	366	2938	123	1549	2889	303
Endogenous	Krt8	NM_031170.2	10797	15764	8076	6615	8093	8133	7808	9528	13709	3593
Endogenous	Lama1	NM_008480.2	59528	129157	54253	63473	81752	72688	68933	91136	100777	50330
Endogenous	Lamb1	NM_008482.2	75059	135892	61103	60682	82531	82714	67906	101841	110010	43181
Endogenous	Lcp1	NM_001247984.1	79	241	6	4	14	36	42	45	5	981
Endogenous	Lfitm3	AY082484.1	471	7312	663	665	1200	1431	1626	953	1792	2437
Endogenous	Lin28a	NM_145833.1	2062	1322	1334	816	1160	1141	868	1292	1256	447
Endogenous	Lin28b	NM_001031772.2	13	33	1	14	12	9	1	1	7	15
Endogenous	Lmnb1	NM_010721.2	3208	4124	3227	2127	3308	2946	2029	3863	3933	1356
Endogenous	Magea1	NM_020015.2	10	142	1	1	1	1	1	1	25	1
Endogenous	Magea6	NM_020019.3	1	1	1	1	1	1	1	1	1	1
Endogenous	Map2 (MAP2ab)	NM_008632.2	1	1	1	1	1	1	1	1	1	1
Endogenous	Map2k1	NM_008927.3	1706	3849	1547	1391	2093	2062	1832	2221	2894	1451
Endogenous	Map2k2 (p38alpha)	NM_023138.4	1085	3360	1248	1188	1613	1475	1389	1834	2028	920
Endogenous	Mdfi (I-mfa)	NM_001109973.2	155	260	94	95	122	126	171	137	165	11
Endogenous	Mdm2	NM_010786.4	5220	7858	3458	1864	3348	4812	2480	5141	6842	2900
Endogenous	Meg1/Grb10	NM_010345.4	179	2667	193	1755	478	1352	337	2113	1063	1023
Endogenous	Met	NM_008591.1	1	73	1	1	1	1	1	1	1	8
Endogenous	Moesin	NM_010833.2	1101	5502	947	1157	1977	1748	1484	1246	2469	3261
Endogenous	Myh6	NM_010856.2	9	14	1	1	1	1	1	2	11	4
Endogenous	Mylf	NM_001113387.1	8	24	1	1	1	18	1	16	25	7
Endogenous	Nanog	NM_028016.2	1	1	1	1	1	1	1	1	1	1
Endogenous	Ndn	NM_010882.3	329	3405	439	570	1075	893	511	548	745	841
Endogenous	Nestin	NM_016701.3	1074	1236	372	361	628	666	288	486	1055	395
Endogenous	Nnat	NM_010923.2	1	64	1	1	1	1	1	1	1	35
Endogenous	Nodal	NM_013611.4	4	18	1	1	5	6	1	9	5	1
Endogenous	Nr0b1/Dax1	NM_007430.4	1	1	1	1	1	1	1	1	1	1
Endogenous	Olig3	NM_053008.2	1	1	1	1	1	1	1	1	1	1
Endogenous	Otx2	NM_144841.3	1	21	1	1	5	8	1	5	32	12
Endogenous	Pax6	NM_001244198.1	1	1	1	1	1	1	1	1	1	1
Endogenous	Pbx1	NM_008783.2	38	562	88	70	128	90	84	151	156	158
Endogenous	Pde2a	NM_001143848.1	32	53	11	8	14	67	18	81	49	25
Endogenous	Pdgfra	NM_011058.2	2474	6808	3056	3295	3332	3293	4281	5429	4427	1328
Endogenous	Pdgfrb	NM_008809.1	12	588	17	23	87	64	92	37	75	134
Endogenous	Pdx1	NM_008814.3	1	1	1	1	1	1	1	1	1	1
Endogenous	Pecam1	NM_008816.2	1	31	7	26	1	1	1	1	3	1
Endogenous	Peg1	NM_008590.1	24	1248	66	40	34	24	21	52	39	108
Endogenous	Peg12	NM_013788.2	51	132	52	50	87	121	115	103	107	32
Endogenous	Pgk1	NM_008828.2	42628	53367	32943	23658	35923	46809	30260	52821	58752	19476
Endogenous	Phlda2	NM_009434.2	63	1	1	1	1	1	1	1	1	1
Endogenous	Pl2	NM_008865.3	1	1	1	1	1	1	1	1	1	1
Endogenous	Placental specific protein 1	NM_019538.4	1	1	1	1	1	1	1	1	1	1
Endogenous	Plagl1	NM_009538.2	406	2275	1005	375	546	438	187	609	1043	1075
Endogenous	Plat	NM_008872.1	2441	8168	2504	3478	6002	3357	5920	4271	5758	2493
Endogenous	Plau	NM_008873.2	101	1339	61	95	190	173	190	96	256	822
Endogenous	Plet1	NM_029639.2	7	27	6	5	1	1	1	35	1	7
Endogenous	Pon3	NM_173006.1	25	711	27	29	86	86	67	40	100	265
Endogenous	Pou5f1/Oct4	NM_013633.2	1	1	1	1	1	1	1	1	1	1
Endogenous	Pparg	NM_001127330.1	195	472	68	33	102	173	51	91	96	147
Endogenous	Prdm14	NM_001081209.2	1	1	1	1	1	1	1	1	1	1
Endogenous	Prdm16	NM_027504.3	1	1	1	1	1	1	1	1	1	1
Endogenous	Prdm5	NM_027547.2	1	378	10	11	32	31	29	33	55	96
Endogenous	Prlpb	NM_011166.2	12	12	1	1	13	18	1	9	16	8
Endogenous	Psx1/Rhox6	NM_008955.1	1	833	1	1	1	7	1	4	123	1
Endogenous	Pten	NM_008960.2	1107	3820	1170	1072	1531	1555	1295	1726	1906	1101
Endogenous	Pth1r	NM_001083936.1	6459	24056	8128	9236	14261	8908	19424	14614	13214	6549
Endogenous	Pum1	NM_030723.2	1918	4489	1524	1256	1911	1856	1726	2525	2782	1383
Endogenous	Rbp1	NM_011254.5	1	1	1	1	1	1	1	1	1	2
Endogenous	Rhox5	NM_008818.2	2297	5423	2251	1830	1059	208	2045	3672	4646	1847
Endogenous	Rian	AB063319.1	49	8	1	1	1	1	1	1	1	12
Endogenous	Rif1	NM_175238.5	814	1488	717	641	1114	790	728	1147	1192	551
Endogenous	Runx1	NM_001111021.1	294	951	422	284	512	609	227	771	681	529
Endogenous	Sall4	NM_201395.2	2442	3468	2270	2355	3465	2176	3242	3239	3023	1185
Endogenous	Sfmbt2	NM_001198808.1	908	1817	657	312	642	917	778	1329	1069	239
Endogenous	Sgk2	NM_001291152.1	1	1	1	1	1	1	1	1	1	1
Endogenous	Slc22a3	NM_011395.2	1	1	1	1	1	5	1	1	1	1
Endogenous	Smooth muscle myosin heavy chain (Smmhc)	NM_001161775.1	1	134	1	1	1	1	1	1	1	65
Endogenous	Snai1	NM_011427.2	534	1352	604	714	964	665	1535	996	957	527
Endogenous	Snai2	NM_011415.2	48	1341	92	115	333	197	267	146	307	462
Endogenous	Snai3	NM_013914.2	1	1	1	1	1	1	1	1	1	1
Endogenous	Sox1	NM_009233.3	1	1	1	1	1	1	1	1	1	1
Endogenous	Sox10	XM_128139.6	1	1	1	1	1	1	1	1	1	1
Endogenous	Sox17	NM_011441.4	2083	3269	2067	1514	1902	2639	1739	2888	4036	821
Endogenous	Sox2	NM_011443.3	1	1	1	1	1	1	1	1	1	1
Endogenous	Sox7	NM_011446.1	997	2101	889	1623	3667	781	3828	1555	976	940
Endogenous	Sparc	NM_009242.4	117326	234197	91173	88907	111376	131371	118805	158485	184506	62835
Endogenous	Stella	AY082485.1	1	1	1	1	1	1	1	1	1	1
Endogenous	Stra6	NM_001162475.1	694	1307	703	261	1028	875	1176	728	1317	261
Endogenous	Stra8	NM_009292.1	1	1	1	1	1	1	1	1	1	1
Endogenous	Suv420h1	NM_001167886.1	512	893	501	245	347	548	379	933	704	235
Endogenous	Syne2	XM_990742.1	1	1	1	1	1	1	1	1	1	21
Endogenous	Tbx3	NM_198052.1	670	1876	1064	773	1533	1138	759	1611	1608	525
Endogenous	Tcf15	NM_009328.2	6	1	1	1	20	7	1	1	1	1
Endogenous	Tcf3	NM_001164147.1	50	130	32	10	68	42	17	48	71	53
Endogenous	Tead4	NM_001080979.1	169	176	120	44	134	124	62	118	166	78
Endogenous	Tet1	NM_027384.1	84	109	42	44	24	35	59	45	72	39
Endogenous	Tet2	NM_001040400.2	51	53	6	29	22	44	19	53	60	27
Endogenous	Tet3	NM_183138.2	168	493	149	80	184	141	86	213	159	154
Endogenous	Tfap2c	NM_001159696.1	1	1	1	1	1	1	1	1	1	1
Endogenous	Tfeb	NM_001161723.1	161	365	158	116	126	152	138	243	207	110
Endogenous	Tfpi2	NM_009364.3	11	95	1	3	6	17	1	18	4	99
Endogenous	Thbd	NM_009378.3	1956	2456	3118	590	5266	5359	4836	2808	6865	2707
Endogenous	Tpbpa	NM_009411.4	1	1	1	1	1	1	1	1	1	1
Endogenous	Trp53	NM_011640.1	241	654	166	188	324	198	234	268	311	210
Endogenous	Tsix	NR_002844.2	1	1	1	1	1	1	1	1	1	1
Endogenous	Ttr	NM_013697.4	46	111	32	35	49	26	23	86	56	29
Endogenous	Ube3a	NM_173010.3	778	1955	657	642	902	902	793	1160	1148	468
Endogenous	Utf1	NM_009482.2	1	1	1	1	1	1	1	1	1	1
Endogenous	Vegfa	NM_009505.4	4108	3411	2312	2391	2119	3386	1959	4076	4591	2061
Endogenous	Vegfr2/FLK1	NM_010612.2	103	225	144	84	62	121	50	249	143	125
Endogenous	WNK lysine deficient protein kinase 3	NM_001271678.1	85	174	115	95	183	138	129	129	194	42
Endogenous	Wt1	NM_144783.2	1	1	1	1	1	1	1	1	1	1
Endogenous	Xist	NR_001463.3	12317	16112	11322	6202	7493	8480	7757	18163	12638	6132
Endogenous	Xlr3b X-linked lymphocyte-regulated 3B	NM_001081643.1	51	593	27	131	23	1	1	1	137	4
Endogenous	Xlr4b X-linked lymphocyte-regulated 4B	NM_001293676.1	1	342	1	1	1	1	1	1	6	8
Endogenous	Xlr5a X-linked lymphocyte-regulated 5A	NM_001045539.2	1	57	1	1	1	1	1	1	1	1
Endogenous	Zfp42/Rex1	NM_009556.3	25	1	1	1	54	1	155	1	450	57
Endogenous	Zfp706	NM_026521.4	5274	18257	5642	5815	9139	7698	7062	10218	11683	4802
Endogenous	Zscan4a	NR_033707.1	1	1	1	1	1	1	1	1	1	1
Endogenous	Zscan4c	NM_001013765.2	1	1	1	1	1	1	1	1	1	1
Endogenous	Zscan4e	NG_034124.1	1	1	1	1	1	1	1	1	1	1
Footnote: Counts ≤ 0 after background correction were set to 1.

## Sheet: Table S3
Table S3. Quality control metrics of positive controls for NanoString analysis.
Code Class	Name	Accession	FD-XEN-1	FD-XEN-2	FD-XEN-3	FD-XEN-4	NT-XEN-1	NT-XEN-2	NT-XEN-3	NT-XEN-4	NT-XEN-5	NT-XEN-6
Positive	POS_A(128)	ERCC_00117.1	0.799211	0.81511	0.926311	1	0.898488	0.867683	0.814179	0.820327	0.909108	0.939322
Positive	POS_B(32)	ERCC_00112.1	0.7835	0.830866	0.926846	1	0.903864	0.8854	0.815363	0.82627	0.917653	0.947569
Positive	POS_C(8)	ERCC_00002.1	0.839122	0.854792	0.931575	1	0.947767	0.860016	0.826064	0.838861	0.910943	0.926874
Positive	POS_D(2)	ERCC_00092.1	0.799257	0.768278	0.94176	1	0.851301	0.836431	0.820322	0.861214	0.947955	0.959108
Positive	POS_E(0.5)	ERCC_00035.1	(Excluded)
Positive	POS_F(0.125)	ERCC_00034.1	(Excluded)
Geometric Mean of POS_A–POS_D			0.805013	0.816642	0.931602	1	0.899705	0.862203	0.818969	0.836523	0.921283	0.943145
Footnote: For each positive control, relative signals were normalized to the highest value across samples. POS_E and POS_F were excluded because of their low-abundance signals (counts) and thereby increased background-associated variability. The geometric mean of POS_A–POS_D was used to evaluate assay consistency across samples. The narrow range of positive-control values (0.8-1.0) across samples…

## Sheet: Table S4
Table S4. Housekeeping gene normalization metrics for NanoString analysis.
Code Class	Name	Accession	FD-XEN-1	FD-XEN-2	FD-XEN-3	FD-XEN-4	NT-XEN-1	NT-XEN-2	NT-XEN-3	NT-XEN-4	NT-XEN-5	NT-XEN-6
Control	Actb	NM_007393.3	0.368688	1	0.336591	0.303988	0.519906	0.46016	0.396326	0.474495	0.622311	0.373281
Control	Gapdh	NM_008084.1	0.649318	1	0.536899	0.284896	0.570534	0.597087	0.39071	0.618574	0.667356	0.333492
Housekeeping Normalization Factor (Geometric Mean)			0.489281	1	0.425106	0.294287	0.544632	0.524172	0.393508	0.541766	0.64444	0.352826
Footnote: For each housekeeping gene, relative signals were normalized to the highest value across samples. The housekeeping normalization factor was calculated as the geometric mean of Actb and Gapdh.

## Sheet: Table S5
Table S5. Normalized NanoString counts of FD-XEN and NT-XEN samples.
Code Class	Name	Accession	FD-XEN-1	FD-XEN-2	FD-XEN-3	FD-XEN-4	NT-XEN-1	NT-XEN-2	NT-XEN-3	NT-XEN-4	NT-XEN-5	NT-XEN-6
Endogenous	1110001M07Rik	AK003247.1	53.1392	36	37.6377	27.1843	1	22.8933	1	44.2996	41.8968	68.0222
Endogenous	Acvr1	NM_007394.3	1649.36	1336	1282.03	1705.82	1511.11	1737.98	1880.52	1906.73	1827.94	1782.75
Endogenous	Afp	NM_007423.4	1	1	1	1	1	1	1	1	1	1
Endogenous	Amn	NM_033603.2	1	1	1	1	1	1	1	1	1	1
Endogenous	Ampd3	NM_001276301.1	1	1	1	1	1	1	1	1	1	113.37
Endogenous	Apoe	NM_009696.2	314.748	1217	444.595	632.036	569.191	490.297	950.424	756.784	605.176	13573.3
Endogenous	Arnt	NM_001037737.2	931.98	814	776.277	883.491	622.438	940.532	780.161	1000.43	962.075	923.968
Endogenous	Ascl2 (Mash2)	NM_008554.2	1	1	1	1	1	1	1	1	1	1
Endogenous	Asz1	NM_023729.3	1	1	1	1	1	1	1	1	1	1
Endogenous	Atp6v0a1	NM_001243050.1	1522.64	1491	1712.51	2215.52	1131.04	971.056	2066.03	2011.94	1086.21	2601.85
Endogenous	Axl	NM_009465.4	459.859	2691	533.985	863.102	989.659	942.439	1207.09	616.502	1095.52	3701.54
Endogenous	Blimp1	NM_007548.3	18.3944	1	1	1	1	1	1	14.7665	1	2.83426
Endogenous	Bmi1	NM_007552.4	302.485	489	404.605	699.996	459.025	272.811	581.944	395.005	377.071	422.304
Endogenous	Bmpr1a	NM_009758.4	7678.62	5999	5876.18	5895.6	6562.23	5729.04	4980.83	7270.67	6147.97	5694.02
Endogenous	Brachyury	NM_009309.2	1	1	1	1	1	1	1	1	1	1
Endogenous	Cardiac Troponin (Tnnt2)	NM_001130174.1	1	482	383.434	577.667	332.334	452.142	40.6599	214.115	207.932	102.033
Endogenous	Cdh1	NM_009864.2	1	46	1	1	1	1	1	1	1	178.558
Endogenous	Cdkn1a	NM_007669.4	11723.3	13857	8757.82	10917.9	10021.4	11776.7	9722.79	11217	14848.5	12136.3
Endogenous	Cdkn1c	NM_009876.3	175.768	483	169.37	129.126	106.494	188.869	345.609	208.577	215.691	226.741
Endogenous	Cdkn2a	NM_001040654.1	723.511	1070	646.898	703.395	615.094	1049.27	1001.25	518.674	864.316	983.487
Endogenous	Cdx2	NM_007673.3	1	1	1	1	1	1	1	1	1	8.50277
Endogenous	Cer1	NM_009887.2	8.17527	1	1	1	1	1	1	7.38326	1	1
Endogenous	cFos (Fos)	NM_010234.2	2834.77	743	1971.27	1345.62	1747.97	3813.64	294.784	5362.09	1548.63	1853.6
Endogenous	Chd1	NM_007690.2	1353.01	1169	1307.91	1362.61	1195.3	1341.16	1321.45	1709.23	1404.32	1221.56
Endogenous	Cited1 (Msg1)	NM_007709.4	1594.18	3958	1258.51	1532.52	716.08	1072.17	2726.75	2141.15	1786.05	1241.4
Endogenous	c-Kit	NM_001122733.1	3082.08	4038	4347.15	6541.23	4412.15	4204.73	6040.53	6224.09	3773.82	4874.92
Endogenous	Col18a1	NM_001109991.1	185.987	544	197.598	241.261	275.415	253.734	297.325	206.731	394.14	830.437
Endogenous	Col4a1	NM_009931.2	66657	40484	49152.5	40647.4	40877.1	45149.3	8370.85	58049.1	13886.5	66041
Endogenous	Cripto (Cfc1)	NM_007685.2	1	1	1	1	1	1	88.9435	1	1	1
Endogenous	Cubn	NM_001081084.2	2054.04	1192	2747.55	1919.89	978.642	1827.65	3194.34	5576.21	904.661	4716.2
Endogenous	Dab2	NM_023118.2	1150.67	2054	1771.32	2106.79	1505.6	1436.55	2005.04	2045.16	1883.81	2462.97
Endogenous	Dazl deleted in azoospermia-like	NM_010021.4	30.6573	67	89.3895	91.7471	69.7719	38.1554	60.9898	119.978	55.8624	104.868
Endogenous	Dcn	NM_001190451.1	774.607	8484	1216.17	3058.24	1847.12	1896.33	7570.36	2126.38	2816.4	3361.43
Endogenous	Dio3	NM_172119.2	1	1	1	1	1	1	1	1	1	1
Endogenous	Dkk1	NM_010051.3	222.776	248	369.32	132.524	69.7719	238.472	147.392	287.947	313.45	130.376
Endogenous	Dlk1	NM_010052.4	496.647	1130	745.697	890.287	548.994	900.468	1644.18	911.833	1322.08	342.945
Endogenous	Dlx3	NM_010055.3	1	1	1	1	1	1	1	1	1	1
Endogenous	Dnmt1	NM_010066.3	1583.96	1400	1714.87	1960.67	1656.16	1806.66	1659.43	2198.37	2068.46	1349.11
Endogenous	Dnmt3l	NM_001081695.2	1	1	1	1	1	1	1	1	1	1
Endogenous	Dppa2	NM_028615.1	1	1	4.70471	1	9.18051	1	1	35.0705	1	68.0222
Endogenous	Dppa4	NM_001018002.1	1	1	1	1	1	1	1	1	1	1
Endogenous	Dppa5/Esg1	NM_025274.3	1	1	1	1	1	1	1	1	1	113.37
Endogenous	Dpys	NM_001164466.1	1	1	1	1	1	1	1	1	1	1
Endogenous	Egfr	NM_007912.4	136.936	1112	223.474	224.271	381.909	282.35	429.47	210.423	377.071	932.47
Endogenous	Elf1	NM_007920.3	1669.8	1180	1152.65	1189.31	1097.99	1293.47	1232.5	1797.82	1356.22	1040.17
Endogenous	Elf5	NM_010125.3	1	1	1	1	1	1	1	1	1	1
Endogenous	Emp2	NM_007929.2	7586.65	6598	6050.26	4944.15	3822.76	7201.84	4912.22	7128.54	7536.77	3378.43
Endogenous	Eomes	NM_010136.2	1	1	1	1	1	1	1	1.84582	1	1
Endogenous	EpCAM	NM_008532.2	1727.03	1577	1587.84	1566.5	2568.71	1459.45	1824.61	1478.5	2215.88	700.061
Endogenous	Eras	NM_181548.2	1	1	1	1	1	1	1	1	1	1
Endogenous	Erk2	NM_011949.3	7883	8607	7892.15	10533.9	8842.66	8111.85	9649.09	9319.52	9197.13	8618.98
Endogenous	Erv4/MuERV-L	AJ230113.1	1853.74	2035	1827.78	2225.72	1476.23	1505.23	2533.62	2294.35	1475.7	2414.79
Endogenous	Esrrb/ERRb	NM_011934.3	1	1	1	1	1	1	1	1	1	1
Endogenous	Esx1	NM_007957.2	1	1	1	1	1	1	1	1	1	1
Endogenous	Ets2	NM_011809.2	725.555	947	858.61	788.346	638.963	927.177	1059.7	991.203	988.455	923.968
Endogenous	Etv6	NM_007961.3	750.081	911	853.905	927.665	866.64	690.614	726.795	898.912	733.97	841.774
Endogenous	Fbxo15	NM_015798.3	9924.77	4576	8609.62	8841.7	6233.56	7655.89	8259.04	10425.2	8276.95	3160.2
Endogenous	FGF4	NM_010202.5	1	1	1	1	1	1	1	1	1	1
Endogenous	FGF5	NM_001277268.1	1	1	1	1	1	20.9855	1	1	15.5173	1
Endogenous	Fgfr2	NM_010207.2	1	487	54.1042	33.9804	45.9025	64.8643	165.181	156.894	96.2075	136.044
Endogenous	Fosl1 (Fra1)	NM_010235.2	175.768	150	117.618	20.3882	108.33	257.549	109.273	201.194	225.001	209.735
Endogenous	Foxa2	NM_010446.1	4412.6	1963	4429.49	2449.99	1990.33	4937.31	2465	6416.06	5026.07	1663.71
Endogenous	FoxD3	NM_010425.3	1	1	1	1	1	1	1	1	1	1
Endogenous	Foxq1 forkhead box Q1	NM_008239.4	2953.32	2861	2921.63	2062.61	1935.25	2621.28	602.274	2781.64	3455.71	1978.31
Endogenous	Fst	NM_008046.1	12215.9	21200	17278.1	38788.6	30784.1	16023.4	37137.7	26092.5	20433.2	15078.2
Endogenous	Furin	NM_011046.2	2605.87	3821	2378.23	4019.88	3237.05	2928.43	4154.93	4789.89	3840.54	3718.54
Endogenous	Fxyd3	NM_008557.2	4351.29	4329	3490.9	1916.5	3999.03	3735.42	4010.08	5315.95	4735.89	3727.05
Endogenous	Fzd5	NM_001042659.1	26.5696	200	54.1042	1	1	85.8498	12.7062	83.0617	107.07	110.536
Endogenous	G9a (Ehmt2)	NM_001286573.1	1579.87	1251	1249.1	1556.3	1277.93	1123.68	1341.78	1426.82	1374.84	960.813
Endogenous	Gab1	NM_001301298.1	2013.16	985	1117.37	2154.36	1228.35	599.04	884.352	3494.13	2248.46	3219.72
Endogenous	Gata2	NM_008090.4	1	21	1	1	1	1	1	1	1	42.5139
Endogenous	Gata3	NM_008091.3	247.302	218	143.494	64.5628	123.019	131.636	17.7887	123.67	147.415	104.868
Endogenous	Gata4	NM_008092.3	16475.2	12880	15659.6	19528.5	19495.7	15632.3	18457	22291.9	17224.2	9234.01
Endogenous	Gata6	NM_010258.3	18044.9	12633	26494.6	21880	18337.1	26739.3	22998.2	33839.3	26367.1	11339.9
Endogenous	Gatm	NM_025961.5	1	1	1	1	1	1	1	1	1	513
Endogenous	Gcm1	NM_008103.3	1	1	1	1	1	1	1	1	1	1
Endogenous	Gfi1b	NM_008114.3	1	1	1	1	1	1	1	1	1	1
Endogenous	GFP	NC_011521.1	1	1	1	1	1	1	1	1	1	1
Endogenous	Gjb2 (Cx26)	NM_008125.2	1	199	1	1	1	45.7865	33.0361	1	15.5173	76.5249
Endogenous	Gjb5	NM_010291.3	1	1	1	1	1	1	1	1	1	1
Endogenous	Gli2	NM_001081125.1	1	6	1	1	1	1	1	1	1	5.66851
Endogenous	Glp (Ehmt1)	NM_001109686.2	398.544	405	369.32	553.881	435.156	436.88	454.882	444.842	432.934	467.652
Endogenous	Gtl2	BC028971.1	134.892	74	1	27.1843	1	1	1	1	1	17.0055
Endogenous	H13	NM_001159553.1	4138.73	5188	4083.69	5790.26	3334.36	5084.21	3415.43	4806.5	4560.55	5373.75
Endogenous	Hand1	NM_008213.2	1	1	1	1	1	1	1	1	1	1
Endogenous	Hdac1	NM_008228.2	2172.58	2997	3342.7	4108.23	3132.39	2544.97	3852.52	3252.33	3300.54	2491.31
Endogenous	Hey2	NM_013904.1	96.0594	80	131.732	105.339	1	57.2332	63.531	191.965	74.4832	82.1934
Endogenous	Hgf	NM_010427.5	30.6573	243	4.70471	74.7569	99.1495	55.3254	78.7785	59.0661	100.863	42.5139
Endogenous	Hhex	NM_008245.2	1	6	4.70471	1	1	1	1	1	1	45.3481
Endogenous	Hnf1b/Tcf2	NM_009330.2	672.416	938	964.466	1257.28	1145.73	889.022	1247.75	1480.34	758.798	666.05
Endogenous	Hnf4a (Hnf4)	NM_008261.2	32.7011	48	54.1042	6.79608	27.5415	24.801	12.7062	51.6828	18.6208	68.0222
Endogenous	Homeobox-containing gene Nkx2.5	NM_008700.2	1	1	1	1	1	1	1	1	1	1
Endogenous	Hoxa1	NM_010449.4	91.9718	46	18.8188	1	53.2469	1	25.4124	38.7621	1	124.707
Endogenous	Hsp90ab1 (HSP90beta)	NM_008302.3	53155.6	55833	50196.9	73482.6	67642	54529.9	70971.8	61786.8	59619.2	43154.4
Endogenous	Htra3	NM_001042615.2	1	1	1	1	1	1	1	1	1	1
Endogenous	Id1	NM_010495.2	797.089	1601	1517.27	1950.48	1848.95	1921.13	1611.15	2052.55	2045.19	2015.16
Endogenous	Id2	NM_010496.3	1804.69	1774	2340.59	3054.84	1970.14	2096.64	4035.49	3176.65	2369.5	4594.33
Endogenous	Id3	NM_008321.2	175.768	1096	470.471	869.899	864.804	618.118	909.765	568.511	616.038	1224.4
Endogenous	Igf2	NM_001122736.1	1645.27	9342	2338.24	3020.86	3850.3	3123.02	4243.87	2851.79	3615.54	5362.41
Endogenous	Igf2r	NM_010515.1	3652.3	5990	4293.05	5555.8	3809.91	5448.6	4482.75	5867.85	1303.46	10248.7
Endogenous	Igfbp2	NM_008342.3	1	808	49.3995	23.7863	29.3776	97.2964	383.728	31.3789	82.2419	702.896
Endogenous	Igfbp6	NM_008344.3	61.3145	499	82.3324	139.32	141.38	181.238	249.042	147.665	189.312	376.956
Endogenous	Ihh	NM_010544.2	55.1831	338	98.7989	112.135	23.8693	61.0487	216.006	153.203	45.0003	121.873
Endogenous	Junb	NM_008416.1	5916.85	2372	3707.31	2806.78	2173.94	4925.87	2025.37	5312.26	5784.86	3174.37
Endogenous	Kcnq1	NM_008434.2	1	1	1	1	1	1	1	1	1	5.66851
Endogenous	Khdc3/Ecat1	NM_025890.3	1	1	1	1	1	1	1	1	1	1
Endogenous	Klf2	NM_008452.2	149.199	42	110.561	1	1	146.898	43.2011	287.947	235.864	167.221
Endogenous	Klf4	NM_010637.3	12103.5	11067	14276.4	17156.7	12845.4	15437.7	19900.5	20610.4	16524.4	9012.94
Endogenous	Klf5	NM_009769.4	17713.8	7617	12952.1	12154.8	12659.9	13919.1	11402.6	17129.2	13663	6476.28
Endogenous	Klra7	NM_001110323.1	1	1	1	1	1	1	1	1	1	1
Endogenous	Krt18	NM_010664.1	11018.2	3572	6297.26	4927.16	3657.51	3720.16	3611.1	5507.91	6281.42	3914.11
Endogenous	Krt19	NM_008471.2	5085.02	5813	1237.34	1641.25	672.013	5605.03	312.573	2859.17	4482.96	858.78
Endogenous	Krt8	NM_031170.2	22067.1	15764	18997.6	22478	14859.6	15515.9	19842	17586.9	21272.7	10183.5
Endogenous	Lama1	NM_008480.2	121664	129157	127622	215684	150105	138672	175175	168220	156379	142648
Endogenous	Lamb1	NM_008482.2	153407	135892	143736	206200	151535	157799	172566	187980	170706	122386
Endogenous	Lcp1	NM_001247984.1	161.462	241	14.1141	13.5922	25.7054	68.6798	106.732	83.0617	7.75867	2780.41
Endogenous	Lfitm3	AY082484.1	962.638	7312	1559.61	2259.7	2203.32	2730.02	4132.06	1759.06	2780.71	6907.08
Endogenous	Lin28a	NM_145833.1	4214.35	1322	3138.04	2772.8	2129.88	2176.77	2205.8	2384.79	1948.98	1266.91
Endogenous	Lin28b	NM_001031772.2	26.5696	33	1	47.5726	22.0332	17.17	1	1	10.8621	42.5139
Endogenous	Lmnb1	NM_010721.2	6556.56	4124	7591.05	7227.63	6073.82	5620.3	5156.18	7130.39	6102.97	3843.25
Endogenous	Magea1	NM_020015.2	20.4382	142	1	1	1	1	1	1	38.7933	1
Endogenous	Magea6	NM_020019.3	1	1	1	1	1	1	1	1	1	1
Endogenous	Map2 (MAP2ab)	NM_008632.2	1	1	1	1	1	1	1	1	1	1
Endogenous	Map2k1	NM_008927.3	3486.75	3849	3639.09	4726.68	3842.96	3933.83	4655.55	4099.56	4490.72	4112.51
Endogenous	Map2k2 (p38alpha)	NM_023138.4	2217.54	3360	2935.74	4036.87	2961.63	2813.96	3529.78	3385.23	3146.92	2607.52
Endogenous	Mdfi (I-mfa)	NM_001109973.2	316.792	260	221.121	322.814	224.004	240.379	434.552	252.877	256.036	31.1768
Endogenous	Mdm2	NM_010786.4	10668.7	7858	8134.44	6333.95	6147.27	9180.2	6302.28	9489.34	10617	8219.34
Endogenous	Meg1/Grb10	NM_010345.4	365.843	2667	454.005	5963.56	877.656	2579.31	856.398	3900.21	1649.49	2899.44
Endogenous	Met	NM_008591.1	1	73	1	1	1	1	1	1	1	22.6741
Endogenous	Moesin	NM_010833.2	2250.24	5502	2227.68	3931.53	3629.97	3334.79	3771.2	2299.89	3831.23	9242.51
Endogenous	Myh6	NM_010856.2	18.3944	14	1	1	1	1	1	3.69163	17.0691	11.337
Endogenous	Mylf	NM_001113387.1	16.3505	24	1	1	1	34.3399	1	29.5331	38.7933	19.8398
Endogenous	Nanog	NM_028016.2	1	1	1	1	1	1	1	1	1	1
Endogenous	Ndn	NM_010882.3	672.416	3405	1032.68	1936.88	1973.81	1703.64	1298.57	1011.51	1156.04	2383.61
Endogenous	Nestin	NM_016701.3	2195.06	1236	875.076	1226.69	1153.07	1270.58	731.878	897.066	1637.08	1119.53
Endogenous	Nnat	NM_010923.2	1	64	1	1	1	1	1	1	1	99.199
Endogenous	Nodal	NM_013611.4	8.17527	18	1	1	9.18051	11.4466	1	16.6123	7.75867	1
Endogenous	Nr0b1/Dax1	NM_007430.4	1	1	1	1	1	1	1	1	1	1
Endogenous	Olig3	NM_053008.2	1	1	1	1	1	1	1	1	1	1
Endogenous	Otx2	NM_144841.3	1	21	1	1	9.18051	15.2622	1	9.22908	49.6555	34.0111
Endogenous	Pax6	NM_001244198.1	1	1	1	1	1	1	1	1	1	1
Endogenous	Pbx1	NM_008783.2	77.665	562	207.007	237.863	235.021	171.7	213.464	278.718	242.07	447.813
Endogenous	Pde2a	NM_001143848.1	65.4021	53	25.8759	27.1843	25.7054	127.821	45.7424	149.511	76.035	70.8564
Endogenous	Pdgfra	NM_011058.2	5056.4	6808	7188.8	11196.5	6117.89	6282.29	10879.1	10020.9	6869.53	3763.89
Endogenous	Pdgfrb	NM_008809.1	24.5258	588	39.99	78.1549	159.741	122.097	233.794	68.2952	116.38	379.79
Endogenous	Pdx1	NM_008814.3	1	1	1	1	1	1	1	1	1	1
Endogenous	Pecam1	NM_008816.2	2.04382	31	16.4665	88.3491	1	1	1	1	4.6552	1
Endogenous	Peg1	NM_008590.1	49.0516	1248	155.255	135.922	62.4274	45.7865	53.3661	95.9824	60.5176	306.1
Endogenous	Peg12	NM_013788.2	104.235	132	122.322	169.902	159.741	230.84	292.243	190.119	166.036	90.6962
Endogenous	Pgk1	NM_008828.2	87123.8	53367	77493.6	80390.9	65958.3	89300.9	76898	97497.8	91167.5	55200
Endogenous	Phlda2	NM_009434.2	128.76	1	1	1	1	1	1	1	1	1
Endogenous	Pl2	NM_008865.3	1	1	1	1	1	1	1	1	1	1
Endogenous	Placental specific protein 1	NM_019538.4	1	1	1	1	1	1	1	1	1	1
Endogenous	Plagl1	NM_009538.2	829.79	2275	2364.12	1274.27	1002.51	835.604	475.212	1124.1	1618.46	3046.83
Endogenous	Plat	NM_008872.1	4988.96	8168	5890.3	11818.4	11020.3	6404.39	15044.2	7883.48	8934.88	7065.8
Endogenous	Plau	NM_008873.2	206.425	1339	143.494	322.814	348.859	330.045	482.836	177.198	397.244	2329.76
Endogenous	Plet1	NM_029639.2	14.3067	27	14.1141	16.9902	1	1	1	64.6036	1.55173	19.8398
Endogenous	Pon3	NM_173006.1	51.0954	711	63.5136	98.5432	157.905	164.068	170.263	73.8326	155.173	751.078
Endogenous	Pou5f1/Oct4	NM_013633.2	1	1	1	1	1	1	1	1	1	1
Endogenous	Pparg	NM_001127330.1	398.544	472	159.96	112.135	187.282	330.045	129.603	167.969	148.966	416.636
Endogenous	Prdm14	NM_001081209.2	1	1	1	1	1	1	1	1	1	1
Endogenous	Prdm16	NM_027504.3	1	1	1	1	1	1	1	1	1	1
Endogenous	Prdm5	NM_027547.2	1	378	23.5236	37.3785	58.7552	59.1409	73.696	60.9119	85.3454	272.089
Endogenous	Prlpb	NM_011166.2	24.5258	12	2.35236	3.39804	23.8693	34.3399	1	16.6123	24.8277	22.6741
Endogenous	Psx1/Rhox6	NM_008955.1	1	833	1	1	1	13.3544	1	7.38326	190.863	1
Endogenous	Pten	NM_008960.2	2262.51	3820	2752.26	3642.7	2811.07	2966.59	3290.91	3185.88	2957.6	3120.52
Endogenous	Pth1r	NM_001083936.1	13201	24056	19119.9	31384.3	26184.6	16994.4	49361.1	26974.8	20504.6	18561.5
Endogenous	Pum1	NM_030723.2	3920.04	4489	3584.99	4267.94	3508.79	3540.83	4386.18	4660.68	4316.92	3919.78
Endogenous	Rbp1	NM_011254.5	1	1	1	1	1	1	1	1	1	5.66851
Endogenous	Rhox5	NM_008818.2	4694.65	5423	5295.15	6218.42	1944.43	396.817	5196.84	6777.84	7209.36	5234.87
Endogenous	Rian	AB063319.1	100.147	8	1	1	1	1	1	1	1	34.0111
Endogenous	Rif1	NM_175238.5	1663.67	1488	1686.64	2178.14	2045.42	1507.14	1850.02	2117.15	1849.67	1561.68
Endogenous	Runx1	NM_001111021.1	600.882	951	992.694	965.044	940.084	1161.83	576.862	1423.12	1056.73	1499.32
Endogenous	Sall4	NM_201395.2	4991	3468	5339.85	8002.39	6362.09	4151.31	8238.71	5978.6	4690.89	3358.59
Endogenous	Sfmbt2	NM_001198808.1	1855.79	1817	1545.5	1060.19	1178.78	1749.43	1977.09	2453.09	1658.8	677.387
Endogenous	Sgk2	NM_001291152.1	1	1	1	1	1	1	1	1	1	1
Endogenous	Slc22a3	NM_011395.2	1	1	1	1	1	9.53886	1	1	1	1
Endogenous	Smooth muscle myosin heavy chain (Smmhc)	NM_001161775.1	1	134	1	1	1	1	1	1	1	184.227
Endogenous	Snai1	NM_011427.2	1091.4	1352	1420.82	2426.2	1770	1268.67	3900.81	1838.43	1485.01	1493.65
Endogenous	Snai2	NM_011415.2	98.1032	1341	216.417	390.775	611.422	375.831	678.512	269.489	476.382	1309.43
Endogenous	Snai3	NM_013914.2	1	1	1	1	1	1	1	1	1	1
Endogenous	Sox1	NM_009233.3	1	1	1	1	1	1	1	1	1	1
Endogenous	Sox10	XM_128139.6	1	1	1	1	1	1	1	1	1	1
Endogenous	Sox17	NM_011441.4	4257.27	3269	4862.32	5144.63	3492.26	5034.61	4419.22	5330.72	6262.8	2326.92
Endogenous	Sox2	NM_011443.3	1	1	1	1	1	1	1	1	1	1
Endogenous	Sox7	NM_011446.1	2037.69	2101	2091.24	5515.02	6732.98	1489.97	9727.87	2870.24	1514.49	2664.2
Endogenous	Sparc	NM_009242.4	239793	234197	214471	302110	204498	250626	301912	292534	286304	178091
Endogenous	Stella	AY082485.1	1	1	1	1	1	1	1	1	1	1
Endogenous	Stra6	NM_001162475.1	1418.41	1307	1653.71	886.889	1887.51	1669.3	2988.5	1343.75	2043.63	739.741
Endogenous	Stra8	NM_009292.1	1	1	1	1	1	1	1	1	1	1
Endogenous	Suv420h1	NM_001167886.1	1046.43	893	1178.53	832.52	637.127	1045.46	963.131	1722.15	1092.42	666.05
Endogenous	Syne2	XM_990742.1	1	1	1	1	1	1	1	1	1	59.5194
Endogenous	Tbx3	NM_198052.1	1369.36	1876	2502.91	2626.69	2814.74	2171.04	1928.8	2973.61	2495.19	1487.98
Endogenous	Tcf15	NM_009328.2	12.2629	1	1	3.39804	36.722	13.3544	1	1	1	1
Endogenous	Tcf3	NM_001164147.1	102.191	130	75.2754	33.9804	124.855	80.1264	43.2011	88.5992	110.173	150.216
Endogenous	Tead4	NM_001080979.1	345.405	176	282.283	149.514	246.038	236.564	157.557	217.806	257.588	221.072
Endogenous	Tet1	NM_027384.1	171.681	109	98.7989	149.514	44.0664	66.772	149.933	83.0617	111.725	110.536
Endogenous	Tet2	NM_001040400.2	104.235	53	14.1141	98.5432	40.3942	83.942	48.2836	97.8282	93.104	76.5249
Endogenous	Tet3	NM_183138.2	343.361	493	350.501	271.843	337.843	268.996	218.547	393.159	246.726	436.476
Endogenous	Tfap2c	NM_001159696.1	1	1	1	1	1	1	1	1	1	1
Endogenous	Tfeb	NM_001161723.1	329.054	365	371.672	394.173	231.349	289.981	350.691	448.533	321.209	311.768
Endogenous	Tfpi2	NM_009364.3	22.482	95	1	10.1941	11.0166	32.4321	1	33.2247	6.20694	280.591
Endogenous	Thbd	NM_009378.3	3997.71	2456	7334.64	2004.84	9668.91	10223.8	12289.4	5183.05	10652.7	7672.33
Endogenous	Tpbpa	NM_009411.4	1	1	1	1	1	1	1	1	1	1
Endogenous	Trp53	NM_011640.1	492.56	654	390.491	638.832	594.897	377.739	594.651	494.679	482.589	595.194
Endogenous	Tsix	NR_002844.2	1	1	1	1	1	1	1	1	1	1
Endogenous	Ttr	NM_013697.4	94.0156	111	75.2754	118.931	89.969	49.6021	58.4486	158.74	86.8971	82.1934
Endogenous	Ube3a	NM_173010.3	1590.09	1955	1545.5	2181.54	1656.16	1720.81	2015.2	2141.15	1781.39	1326.43
Endogenous	Utf1	NM_009482.2	1	1	1	1	1	1	1	1	1	1
Endogenous	Vegfa	NM_009505.4	8396	3411	5438.65	8124.72	3890.7	6459.72	4978.29	7523.55	7124.01	5841.4
Endogenous	Vegfr2/FLK1	NM_010612.2	210.513	225	338.739	285.435	113.838	230.84	127.062	459.608	221.898	354.282
Endogenous	WNK lysine deficient protein kinase 3	NM_001271678.1	173.724	174	270.521	322.814	336.007	263.273	327.82	238.11	301.036	119.039
Endogenous	Wt1	NM_144783.2	1	1	1	1	1	1	1	1	1	1
Endogenous	Xist	NR_001463.3	25173.7	16112	26633.4	21074.7	13757.9	16177.9	19712.4	33525.6	19610.8	17379.7
Endogenous	Xlr3b X-linked lymphocyte-regulated 3B	NM_001081643.1	104.235	593	63.5136	445.143	42.2303	1	1	1	212.588	11.337
Endogenous	Xlr4b X-linked lymphocyte-regulated 4B	NM_001293676.1	1	342	1	1	1	1	1	1	9.3104	22.6741
Endogenous	Xlr5a X-linked lymphocyte-regulated 5A	NM_001045539.2	1	57	1	1	1	1	1	1	1	1
Endogenous	Zfp42/Rex1	NM_009556.3	51.0954	1	1	1	99.1495	1	393.892	1	698.28	161.553
Endogenous	Zfp706	NM_026521.4	10779.1	18257	13272	19759.6	16780.1	14686	17946.2	18860.5	18128.9	13610.1
Endogenous	Zscan4a	NR_033707.1	1	1	1	1	1	1	1	1	1	1
Endogenous	Zscan4c	NM_001013765.2	1	1	1	1	1	1	1	1	1	1
Endogenous	Zscan4e	NG_034124.1	1	1	1	1	1	1	1	1	1	1
Footnote: Counts ≤ 0 after background correction were set and maintained as 1.

## Sheet: Table S6
Table S6. DEG analysis result of NT-XENs vs. FD-XENs based on the NanoString assay data.
Gene Symbol	Log2(FC)	P-Value
Pecam1	-3.05352	0.00639207
Thbd	1.36847	0.00750279
Xlr3b	-4.38657	0.0203984
Gtl2	-3.25459	0.0276162
Acvr1	0.255918	0.0338391
Id1	0.453268	0.0782303
Otx2	1.88817	0.110303
Zfp42	3.50187	0.128974
Tet1	-0.551045	0.143455
Plet1	-1.7462	0.151431
Fosl1	0.958548	0.15181
Pde2a	0.817248	0.157838
Peg12	0.443094	0.183165
Krt18	-0.446774	0.194384
Fxyd3	0.331593	0.200303
Id2	0.399179	0.206426
Peg1	-1.22841	0.209044
Krt8	-0.285958	0.209655
Ehmt2	-0.175243	0.213304
Dppa2	1.56021	0.222497
Furin	0.256007	0.222624
Lin28a	-0.414308	0.229769
Phlda2	-1.50493	0.229971
Xlr5a	-1.2145	0.229972
FGF5	1.08406	0.231256
Etv6	-0.120029	0.240911
Prdm5	1.55751	0.253402
Tfeb	-0.189893	0.273268
Magea1	-1.67642	0.279115
1110001M07Rik	-1.32891	0.287062
Fgfr2	1.4515	0.299431
Map2k1	0.100537	0.307406
Gata3	-0.711916	0.308712
Id3	0.537677	0.31452
Runx1	0.301454	0.315606
Col4a1	-0.654639	0.319987
Prlpb	0.96493	0.324817
Snai2	0.743319	0.334594
Pdgfrb	0.900059	0.335224
Hey2	-1.16733	0.338483
Ets2	0.140093	0.359409
Plat	0.301022	0.359639
Foxq1	-0.440433	0.360968
Igfbp2	1.59449	0.362845
Apoe	0.923256	0.363146
Igfbp6	0.553089	0.364286
Rian	-1.26927	0.366966
Stra6	0.348662	0.370391
Rhox5	-0.760149	0.37409
Krt19	-0.859959	0.387271
Tet3	-0.213375	0.396843
Ttr	-0.264544	0.41466
Nestin	-0.24903	0.417643
Plagl1	-0.436158	0.433592
Gatm	1.33427	0.435558
Dppa5	0.972928	0.435559
Ampd3	0.972928	0.435559
Cfc1	0.915158	0.43556
Syne2	0.819888	0.43556
Slc22a3	0.399608	0.435569
Cdx2	0.374725	0.435571
Kcnq1	0.289561	0.43558
Rbp1	0.289561	0.43558
Eomes	0.084807	0.435826
Mdfi	-0.535612	0.438894
Dkk1	-0.378041	0.445154
Snai1	0.272938	0.448289
Ihh	-0.572267	0.449802
Hgf	0.716004	0.455456
Lfitm3	0.460502	0.460855
Cited1	-0.348879	0.462924
Col18a1	0.343665	0.464154
Emp2	-0.206461	0.468839
Zfp706	0.135287	0.479774
Xist	-0.185905	0.48149
Lmnb1	-0.159448	0.482199
Mylf	0.938351	0.482429
Axl	0.450714	0.487894
H13	-0.124333	0.498976
c-Kit	0.157738	0.503971
Klf4	0.171224	0.505659
Pth1r	0.239786	0.505941
Moesin	0.286454	0.506198
Tet2	0.38688	0.512581
Gjb2	1.16562	0.516886
Lin28b	-0.831831	0.519795
Pon3	0.570825	0.524455
Dnmt1	0.0968219	0.532478
Chd1	0.0653382	0.532785
Gata6	0.207984	0.541139
Egfr	0.391503	0.54581
Tcf3	0.274991	0.554002
Klf2	1.07387	0.554233
Lama1	0.100843	0.555152
Ehmt1	0.0625647	0.555857
Tbx3	0.151058	0.562193
Bmpr1a	-0.0699248	0.570867
Meg1	0.511333	0.57854
Met	-0.708158	0.583041
Bmi1	-0.150285	0.585443
Vegfr2	-0.225182	0.598437
Plau	0.440632	0.607719
Xlr4b	-0.866972	0.609669
Erk2	0.0452261	0.621499
Atp6v0a1	-0.16157	0.621566
Dab2	0.108539	0.624002
Dcn	0.356834	0.62528
Igf2	0.219626	0.636976
Sox7	0.283928	0.65768
Fst	0.171018	0.659872
Pbx1	0.228293	0.662905
WNK3	0.144167	0.67109
Cubn	0.25838	0.674862
Rif1	0.0577575	0.677374
Fbxo15	-0.153201	0.678824
Pgk1	0.0852563	0.679092
Lcp1	0.667846	0.69165
Pparg	-0.204777	0.698613
Myh6	-0.37437	0.715853
Nodal	0.347689	0.717037
Cer1	-0.204852	0.740229
Gli2	-0.162278	0.751975
Tnnt2	0.53491	0.753554
Erv4	-0.0641581	0.754985
Hnf1b	0.0845192	0.756463
Cdkn2a	0.0743592	0.76841
Dazl	0.117744	0.780672
Cdkn1a	0.0434618	0.782739
Tfpi2	0.38321	0.805372
cFos	0.199547	0.806508
Ube3a	-0.0372683	0.812213
Fzd5	0.389591	0.812872
Smmhc	-0.430346	0.814109
Trp53	-0.043731	0.821428
Igf2r	-0.117977	0.822162
Pdgfra	-0.0714714	0.834283
Hsp90ab1	0.0333799	0.838893
Nnat	-0.314471	0.839358
Dlk1	0.0939384	0.841587
Tcf15	0.21358	0.845421
Gab1	0.10982	0.850335
Blimp1	-0.166434	0.852983
Gata4	0.0451256	0.855852
Foxa2	0.0853265	0.859318
Hoxa1	-0.221884	0.890932
Arnt	0.019006	0.893226
Tead4	-0.0321897	0.901169
Psx1	-0.260164	0.905277
Vegfa	-0.0334425	0.912219
Ndn	0.0519099	0.91322
Gata2	-0.124291	0.914583
Junb	0.0436052	0.91596
Sfmbt2	-0.0346767	0.925204
Lamb1	0.0129149	0.932908
EpCAM	-0.0279743	0.934339
Suv420h1	-0.0210945	0.940996
Hhex	-0.0741374	0.942381
Cdkn1c	-0.0291791	0.946368
Sparc	0.012077	0.946761
Hnf4a	0.0448767	0.947734
Pum1	-0.00663333	0.949306
Sox17	-0.0176215	0.951221
Mdm2	0.00883881	0.965948
Hdac1	-0.00698697	0.971629
Cdh1	-0.0572626	0.972057
Map2k2	-0.00369655	0.98241
Sall4	0.00450254	0.98842
Klf5	-0.00394081	0.990083
Pten	9.62507e-05	0.99948
Elf1	1.01662e-05	0.999954
Sox2	2.22045e-16	1
Oct4	2.22045e-16	1
Nanog	2.22045e-16	1
Esrrb	2.22045e-16	1
FGF4	2.22045e-16	1
Stella	2.22045e-16	1
Stra8	2.22045e-16	1
Dnmt3l	2.22045e-16	1
Dppa4	2.22045e-16	1
Eras	2.22045e-16	1
Map2	2.22045e-16	1
Dax1	2.22045e-16	1
Prdm14	2.22045e-16	1
Khdc3	2.22045e-16	1
Tfap2c	2.22045e-16	1
Utf1	2.22045e-16	1
Ascl2	2.22045e-16	1
Hand1	2.22045e-16	1
Plac1	2.22045e-16	1
Dlx3	2.22045e-16	1
Esx1	2.22045e-16	1
Elf5	2.22045e-16	1
Pdx1	2.22045e-16	1
Zscan4a	2.22045e-16	1
Zscan4c	2.22045e-16	1
Zscan4e	2.22045e-16	1
Wt1	2.22045e-16	1
Asz1	2.22045e-16	1
Brachyury	2.22045e-16	1
Dio3	2.22045e-16	1
Dpys	2.22045e-16	1
FoxD3	2.22045e-16	1
Gcm1	2.22045e-16	1
Gfi1b	2.22045e-16	1
GFP	2.22045e-16	1
Gjb5	2.22045e-16	1
Nkx2.5	2.22045e-16	1
Htra3	2.22045e-16	1
Klra7	2.22045e-16	1
Magea6	2.22045e-16	1
Olig3	2.22045e-16	1
Pax6	2.22045e-16	1
Pl2	2.22045e-16	1
Prdm16	2.22045e-16	1
Sgk2	2.22045e-16	1
Snai3	2.22045e-16	1
Sox1	2.22045e-16	1
Sox10	2.22045e-16	1
Tpbpa	2.22045e-16	1
Tsix	2.22045e-16	1
Afp	2.22045e-16	1
Amn	2.22045e-16	1

## Sheet: TempLoad
<Header>
FileVersion	1.6
SoftwareVersion	2.1.2.3
</Header>
<Sample_Attributes>
ID	JL-49
Owner	Jiangwei
Comments	100ng
Date	20150923
GeneRLF	Extra_C3442
SystemAPF	n6_vDV1
</Sample_Attributes>
<Lane_Attributes>
ID	12
FovCount	1155
FovCounted	1121
ScannerID	DA45
StagePosition	1
BindingDensity	0.37
CartridgeID	MK124-1155-230915
</Lane_Attributes>
<Code_Summary>
CodeClass	Name	Accession	Count
Endogenous	1110001M07Rik	AK003247.1	50
Endogenous	Actb	NM_007393.3	74631
Endogenous	Acvr1	NM_007394.3	655
Endogenous	Afp	NM_007423.4	16
Endogenous	Amn	NM_033603.2	3
Endogenous	Ampd3	NM_001276301.1	66
Endogenous	Apoe	NM_009696.2	4815
Endogenous	Arnt	NM_001037737.2	352
Endogenous	Ascl2 (Mash2)	NM_008554.2	13
Endogenous	Asz1	NM_023729.3	5
Endogenous	Atp6v0a1	NM_001243050.1	944
Endogenous	Axl	NM_009465.4	1332
Endogenous	Blimp1	NM_007548.3	27
Endogenous	Bmi1	NM_007552.4	175
Endogenous	Bmpr1a	NM_009758.4	2035
Endogenous	Brachyury	NM_009309.2	16
Endogenous	Cardiac Troponin (Tnnt2)	NM_001130174.1	62
Endogenous	Cdh1	NM_009864.2	89
Endogenous	Cdkn1a	NM_007669.4	4308
Endogenous	Cdkn1c	NM_009876.3	106
Endogenous	Cdkn2a	NM_001040654.1	373
Endogenous	Cdx2	NM_007673.3	29
Endogenous	Cer1	NM_009887.2	25
Endogenous	cFos (Fos)	NM_010234.2	680
Endogenous	Chd1	NM_007690.2	457
Endogenous	Cited1 (Msg1)	NM_007709.4	464
Endogenous	c-Kit	NM_001122733.1	1746
Endogenous	Col18a1	NM_001109991.1	319
Endogenous	Col4a1	NM_009931.2	23327
Endogenous	Cripto (Cfc1)	NM_007685.2	8
Endogenous	Cubn	NM_001081084.2	1690
Endogenous	Dab2	NM_023118.2	895
Endogenous	Dazl deleted in azoospermia-like	NM_010021.4	63
Endogenous	Dcn	NM_001190451.1	1212
Endogenous	Dio3	NM_172119.2	12
Endogenous	Dkk1	NM_010051.3	72
Endogenous	Dlk1	NM_010052.4	147
Endogenous	Dlx3	NM_010055.3	8
Endogenous	Dnmt1	NM_010066.3	502
Endogenous	Dnmt3l	NM_001081695.2	10
Endogenous	Dppa2	NM_028615.1	50
Endogenous	Dppa4	NM_001018002.1	12
Endogenous	Dppa5/Esg1	NM_025274.3	66
Endogenous	Dpys	NM_001164466.1	11
Endogenous	Egfr	NM_007912.4	355
Endogenous	Elf1	NM_007920.3	393
Endogenous	Elf5	NM_010125.3	20
Endogenous	Emp2	NM_007929.2	1218
Endogenous	Eomes	NM_010136.2	12
Endogenous	EpCAM	NM_008532.2	273
Endogenous	Eras	NM_181548.2	4
Endogenous	Erk2	NM_011949.3	3067
Endogenous	Erv4/MuERV-L	AJ230113.1	878
Endogenous	Esrrb/ERRb	NM_011934.3	19
Endogenous	Esx1	NM_007957.2	10
Endogenous	Ets2	NM_011809.2	352
Endogenous	Etv6	NM_007961.3	323
Endogenous	Fbxo15	NM_015798.3	1141
Endogenous	FGF4	NM_010202.5	9
Endogenous	FGF5	NM_001277268.1	24
Endogenous	Fgfr2	NM_010207.2	74
Endogenous	Fosl1 (Fra1)	NM_010235.2	100
Endogenous	Foxa2	NM_010446.1	613
Endogenous	FoxD3	NM_010425.3	8
Endogenous	Foxq1 forkhead box Q1	NM_008239.4	724
Endogenous	Fst	NM_008046.1	5346
Endogenous	Furin	NM_011046.2	1338
Endogenous	Fxyd3	NM_008557.2	1341
Endogenous	Fzd5	NM_001042659.1	65
Endogenous	G9a (Ehmt2)	NM_001286573.1	365
Endogenous	Gab1	NM_001301298.1	1162
Endogenous	Gapdh	NM_008084.1	12598
Endogenous	Gata2	NM_008090.4	41
Endogenous	Gata3	NM_008091.3	63
Endogenous	Gata4	NM_008092.3	3284
Endogenous	Gata6	NM_010258.3	4027
Endogenous	Gatm	NM_025961.5	207
Endogenous	Gcm1	NM_008103.3	8
Endogenous	Gfi1b	NM_008114.3	8
Endogenous	GFP	NC_011521.1	8
Endogenous	Gjb2 (Cx26)	NM_008125.2	53
Endogenous	Gjb5	NM_010291.3	11
Endogenous	Gli2	NM_001081125.1	28
Endogenous	Glp (Ehmt1)	NM_001109686.2	191
Endogenous	Gtl2	BC028971.1	32
Endogenous	H13	NM_001159553.1	1922
Endogenous	Hand1	NM_008213.2	9
Endogenous	Hdac1	NM_008228.2	905
Endogenous	Hey2	NM_013904.1	55
Endogenous	Hgf	NM_010427.5	41
Endogenous	Hhex	NM_008245.2	42
Endogenous	Hnf1b/Tcf2	NM_009330.2	261
Endogenous	Hnf4a (Hnf4)	NM_008261.2	50
Endogenous	Homeobox-containing gene Nkx2.5	NM_008700.2	23
Endogenous	Hoxa1	NM_010449.4	70
Endogenous	Hsp90ab1 (HSP90beta)	NM_008302.3	15252
Endogenous	Htra3	NM_001042615.2	14
Endogenous	Id1	NM_010495.2	737
Endogenous	Id2	NM_010496.3	1647
Endogenous	Id3	NM_008321.2	458
Endogenous	Igf2	NM_001122736.1	1918
Endogenous	Igf2r	NM_010515.1	3642
Endogenous	Igfbp2	NM_008342.3	274
Endogenous	Igfbp6	NM_008344.3	159
Endogenous	Ihh	NM_010544.2	69
Endogenous	Junb	NM_008416.1	1146
Endogenous	Kcnq1	NM_008434.2	28
Endogenous	Khdc3/Ecat1	NM_025890.3	12
Endogenous	Klf2	NM_008452.2	85
Endogenous	Klf4	NM_010637.3	3206
Endogenous	Klf5	NM_009769.4	2311
Endogenous	Klra7	NM_001110323.1	14
Endogenous	Krt18	NM_010664.1	1407
Endogenous	Krt19	NM_008471.2	329
Endogenous	Krt8	NM_031170.2	3619
Endogenous	Lama1	NM_008480.2	50356
Endogenous	Lamb1	NM_008482.2	43207
Endogenous	Lcp1	NM_001247984.1	1007
Endogenous	Lfitm3	AY082484.1	2463
Endogenous	Lin28a	NM_145833.1	473
Endogenous	Lin28b	NM_001031772.2	41
Endogenous	Lmnb1	NM_010721.2	1382
Endogenous	Magea1	NM_020015.2	12
Endogenous	Magea6	NM_020019.3	13
Endogenous	Map2 (MAP2ab)	NM_008632.2	15
Endogenous	Map2k1	NM_008927.3	1477
Endogenous	Map2k2 (p38alpha)	NM_023138.4	946
Endogenous	Mdfi (I-mfa)	NM_001109973.2	37
Endogenous	Mdm2	NM_010786.4	2926
Endogenous	Meg1/Grb10	NM_010345.4	1049
Endogenous	Met	NM_008591.1	34
Endogenous	Moesin	NM_010833.2	3287
Endogenous	Myh6	NM_010856.2	30
Endogenous	Mylf	NM_001113387.1	33
Endogenous	Nanog	NM_028016.2	19
Endogenous	Ndn	NM_010882.3	867
Endogenous	NEG_A(0)	ERCC_00096.1	11
Endogenous	NEG_B(0)	ERCC_00041.1	4
Endogenous	NEG_C(0)	ERCC_00019.1	15
Endogenous	NEG_D(0)	ERCC_00076.1	13
Endogenous	NEG_E(0)	ERCC_00098.1	12
Endogenous	NEG_F(0)	ERCC_00126.1	26
Endogenous	NEG_G(0)	ERCC_00144.1	6
Endogenous	NEG_H(0)	ERCC_00154.1	5
Endogenous	Nestin	NM_016701.3	421
Endogenous	Nnat	NM_010923.2	61
Endogenous	Nodal	NM_013611.4	23
Endogenous	Nr0b1/Dax1	NM_007430.4	8
Endogenous	Olig3	NM_053008.2	9
Endogenous	Otx2	NM_144841.3	38
Endogenous	Pax6	NM_001244198.1	6
Endogenous	Pbx1	NM_008783.2	184
Endogenous	Pde2a	NM_001143848.1	51
Endogenous	Pdgfra	NM_011058.2	1354
Endogenous	Pdgfrb	NM_008809.1	160
Endogenous	Pdx1	NM_008814.3	13
Endogenous	Pecam1	NM_008816.2	24
Endogenous	Peg1	NM_008590.1	134
Endogenous	Peg12	NM_013788.2	58
Endogenous	Pgk1	NM_008828.2	19502
Endogenous	Phlda2	NM_009434.2	5
Endogenous	Pl2	NM_008865.3	10
Endogenous	Placental specific protein 1	NM_019538.4	14
Endogenous	Plagl1	NM_009538.2	1101
Endogenous	Plat	NM_008872.1	2519
Endogenous	Plau	NM_008873.2	848
Endogenous	Plet1	NM_029639.2	33
Endogenous	Pon3	NM_173006.1	291
Endogenous	POS_A(128)	ERCC_00117.1	30275
Endogenous	POS_B(32)	ERCC_00112.1	12189
Endogenous	POS_C(8)	ERCC_00002.1	3575
Endogenous	POS_D(2)	ERCC_00092.1	800
Endogenous	POS_E(0.5)	ERCC_00035.1	139
Endogenous	POS_F(0.125)	ERCC_00034.1	60
Endogenous	Pou5f1/Oct4	NM_013633.2	9
Endogenous	Pparg	NM_001127330.1	173
Endogenous	Prdm14	NM_001081209.2	14
Endogenous	Prdm16	NM_027504.3	24
Endogenous	Prdm5	NM_027547.2	122
Endogenous	Prlpb	NM_011166.2	34
Endogenous	Psx1/Rhox6	NM_008955.1	16
Endogenous	Pten	NM_008960.2	1127
Endogenous	Pth1r	NM_001083936.1	6575
Endogenous	Pum1	NM_030723.2	1409
Endogenous	Rbp1	NM_011254.5	28
Endogenous	Rhox5	NM_008818.2	1873
Endogenous	Rian	AB063319.1	38
Endogenous	Rif1	NM_175238.5	577
Endogenous	Runx1	NM_001111021.1	555
Endogenous	Sall4	NM_201395.2	1211
Endogenous	Sfmbt2	NM_001198808.1	265
Endogenous	Sgk2	NM_001291152.1	4
Endogenous	Slc22a3	NM_011395.2	18
Endogenous	Smooth muscle myosin heavy chain (Smmhc)	NM_001161775.1	91
Endogenous	Snai1	NM_011427.2	553
Endogenous	Snai2	NM_011415.2	488
Endogenous	Snai3	NM_013914.2	8
Endogenous	Sox1	NM_009233.3	8
Endogenous	Sox10	XM_128139.6	16
Endogenous	Sox17	NM_011441.4	847
Endogenous	Sox2	NM_011443.3	17
Endogenous	Sox7	NM_011446.1	966
Endogenous	Sparc	NM_009242.4	62861
Endogenous	Stella	AY082485.1	7
Endogenous	Stra6	NM_001162475.1	287
Endogenous	Stra8	NM_009292.1	11
Endogenous	Suv420h1	NM_001167886.1	261
Endogenous	Syne2	XM_990742.1	47
Endogenous	Tbx3	NM_198052.1	551
Endogenous	Tcf15	NM_009328.2	19
Endogenous	Tcf3	NM_001164147.1	79
Endogenous	Tead4	NM_001080979.1	104
Endogenous	Tet1	NM_027384.1	65
Endogenous	Tet2	NM_001040400.2	53
Endogenous	Tet3	NM_183138.2	180
Endogenous	Tfap2c	NM_001159696.1	4
Endogenous	Tfeb	NM_001161723.1	136
Endogenous	Tfpi2	NM_009364.3	125
Endogenous	Thbd	NM_009378.3	2733
Endogenous	Tpbpa	NM_009411.4	12
Endogenous	Trp53	NM_011640.1	236
Endogenous	Tsix	NR_002844.2	3
Endogenous	Ttr	NM_013697.4	55
Endogenous	Ube3a	NM_173010.3	494
Positive	Utf1	NM_009482.2	15
Positive	Vegfa	NM_009505.4	2087
Positive	Vegfr2/FLK1	NM_010612.2	151
Positive	WNK lysine deficient protein kinase 3	NM_001271678.1	68
Positive	Wt1	NM_144783.2	19
Positive	Xist	NR_001463.3	6158
Negative	Xlr3b X-linked lymphocyte-regulated 3B	NM_001081643.1	30
Negative	Xlr4b X-linked lymphocyte-regulated 4B	NM_001293676.1	34
Negative	Xlr5a X-linked lymphocyte-regulated 5A	NM_001045539.2	12
Negative	Zfp42/Rex1	NM_009556.3	83
Negative	Zfp706	NM_026521.4	4828
Negative	Zscan4a	NR_033707.1	9
Negative	Zscan4c	NM_001013765.2	9
Negative	Zscan4e	NG_034124.1	6
</Code_Summary>
<Messages>
</Messages>
